# Supplementary material for: Introduction of a European Central-South-Eastern West Nile Virus Lineage 2 Strain in Italy in 2023: Evidence from the First Locally Acquired Neuroinvasive Case in the Calabria Region
Source: Int J Mol Sci. 2026 Feb 13;27(4):1809. doi: 10.3390/ijms27041809 (PMC12941303; doi:10.3390/ijms27041809)
Supplement: Supplementary file 1 [file ijms-27-01809-s001.zip]

Archive with 2 entries (2 files):
- ijms-4101198-supplementary.pdf
- Table S2-Paper_metadata_WNV2_IRCCS_SCDC_EU_Africa_v2_upTo_05Sept2025.xlsx
