# Supplementary material for: Introduction of a European Central-South-Eastern West Nile Virus Lineage 2 Strain in Italy in 2023: Evidence from the First Locally Acquired Neuroinvasive Case in the Calabria Region
Source: Int J Mol Sci. 2026 Feb 13;27(4):1809. doi: 10.3390/ijms27041809 (PMC12941303; doi:10.3390/ijms27041809)
Supplement: Supplementary file 1 [file ijms-27-01809-s001.zip › Table S2-Paper_metadata_WNV2_IRCCS_SCDC_EU_Africa_v2_upTo_05Sept2025.xlsx]

## Sheet: metadata_WNV_2_EU_Africa_uptoJu
ID	ID__colour	Accession_ID	Continent	Continent_area	EU_area	Country	City	City_only_Italian_cities	Italian area	ISO 3166	Host	Host_type	Host_type__shape	Source_type	Date	Year
DQ116961.1|Accipiter_gentilis|Hungary|2004	n/a	DQ116961.1	European	Eastern	CSE	Hungary	Hungary	Hungary		HU	Accipiter_gentilis	bird	tetragram	n/a	2004	2004
DQ176636.2|Coracopsis_vasa|Madagascar|1978	n/a	DQ176636.2	African	Southern	Africa	Madagascar	Madagascar	Madagascar		MG	Coracopsis_vasa	bird	tetragram	n/a	1978	1978
DQ318019.1|Mimomyia_lacustris|Senegal|1990	n/a	DQ318019.1	African	Western	Africa	Senegal	Senegal	Senegal		SN		n/a	cross	n/a	1990	1990
DQ318020.1|Culex_tigripes|Central_African_Republic|1972	n/a	DQ318020.1	African	Central	Africa	Central African Republic	Central_African_Republic	Central_African_Republic		CF		n/a	cross	n/a	1972	1972
EF429197.1|Homo_sapiens|South_Africa|1989	n/a	EF429197.1	African	Southern	Africa	South Africa	South_Africa	South_Africa		ZA	Homo_sapiens	human	star	n/a	1989	1989
EF429198.1|Homo_sapiens|South_Africa|2001	n/a	EF429198.1	African	Southern	Africa	South Africa	South_Africa	South_Africa		ZA	Homo_sapiens	human	star	n/a	2001	2001
EF429199.1|Homo_sapiens|South_Africa|2000	n/a	EF429199.1	African	Southern	Africa	South Africa	South_Africa	South_Africa		ZA	Homo_sapiens	human	star	n/a	2000	2000
EF429200.1|Homo_sapiens|South_Africa|1958	n/a	EF429200.1	African	Southern	Africa	South Africa	South_Africa	South_Africa		ZA	Homo_sapiens	human	star	n/a	1958	1958
FJ425721.1|Homo_sapiens|Russia|2007	n/a	FJ425721.1	European	Eastern	CSE	Russia	Russia:Volgograd	Russia		RU	Homo_sapiens	human	star	brain	2007	2007
HM147822.1||South_Africa|1958	n/a	HM147822.1	African	Southern	Africa	South Africa	South_Africa	South_Africa		ZA		n/a	cross	n/a	1958	1958
HM147823.1||Madagascar|1988	n/a	HM147823.1	African	Southern	Africa	Madagascar	Madagascar	Madagascar		MG		n/a	cross	n/a	1988	1988
HM147824.1||Democratic_Republic_of_the_Congo|1958	n/a	HM147824.1	African	Central	Africa	Democratic Republic of the Congo	Democratic_Republic_of_the_Congo	Democratic_Republic_of_the_Congo		CD		n/a	cross	n/a	1958	1958
HQ537483.1|Culex_pipiens|Greece|2010	n/a	HQ537483.1	European	Southern	CSE	Greece	Greece	Greece		GR	Culex_pipiens	mosquito	wye-inverted	n/a	2010	2010
JN393308.1|Equus_caballus|South_Africa|2008-04-15	n/a	JN393308.1	African	Southern	Africa	South Africa	South_Africa:Tiegerpoort:Pretoria	South_Africa		ZA	Equus_caballus	mammal	square	n/a	2008-04-15	2008
JX041631.1|Aves|Ukraine|1980	n/a	JX041631.1	European	Eastern	CSE	Ukraine	Ukraine:Lviv	Ukraine		UA	Aves	bird	tetragram	n/a	1980	1980
KC407673.1|Accipiter_gentilis|Serbia|2012	n/a	KC407673.1	European	Eastern	CSE	Serbia	Serbia	Serbia		RS	Accipiter_gentilis	bird	tetragram	n/a	2012	2012
KC496015.1|Equus_caballus|Hungary|2010	n/a	KC496015.1	European	Eastern	CSE	Hungary	Hungary	Hungary		HU	Equus_caballus	mammal	square	n/a	2010	2010
KC496016.1|Culex_pipiens|Serbia|2010	n/a	KC496016.1	European	Eastern	CSE	Serbia	Serbia	Serbia		RS	Culex_pipiens	mosquito	wye-inverted	n/a	2010	2010
KF179639.1|Homo_sapiens|Greece|2012-09	n/a	KF179639.1	European	Southern	CSE	Greece	Greece:Kavala_prefecture	Greece		GR	Homo_sapiens	human	star	urine	2012-09-01	2012
KF179640.1|Accipiter_gentilis|Austria|2008	n/a	KF179640.1	European	Central	CNW	Austria	Austria	Austria		AT	Accipiter_gentilis	bird	tetragram	n/a	2008	2008
KF588365.1|Homo_sapiens|Italy-Veneto-Rovigo|2013-08	n/a	KF588365.1	European	Southern	CNW	Italy	Italy:Veneto:Rovigo	Italy:Veneto:Rovigo	north	IT	Homo_sapiens	human	star	urine	2013-08-01	2013
KF647248.1|Homo_sapiens|Italy-Veneto-Rovigo|2013-08	n/a	KF647248.1	European	Southern	CNW	Italy	Italy:Veneto:Rovigo	Italy:Veneto:Rovigo	north	IT	Homo_sapiens	human	star	blood	2013-08-01	2013
KF647249.1|Homo_sapiens|Italy-Veneto-Rovigo|2013-08	n/a	KF647249.1	European	Southern	CNW	Italy	Italy:Veneto:Rovigo	Italy:Veneto:Rovigo	north	IT	Homo_sapiens	human	star	urine	2013-08-01	2013
KF647250.1|Homo_sapiens|Italy-Veneto-Rovigo|2013-08	n/a	KF647250.1	European	Southern	CNW	Italy	Italy:Veneto:Rovigo	Italy:Veneto:Rovigo	north	IT	Homo_sapiens	human	star	urine	2013-08-01	2013
KF647251.1|Homo_sapiens|Italy-Veneto-Padova|2013-08	n/a	KF647251.1	European	Southern	CNW	Italy	Italy:Veneto:Padova	Italy:Veneto:Padova	north	IT	Homo_sapiens	human	star	urine	2013-08-01	2013
KF647252.1|Homo_sapiens|Italy-Veneto-Rovigo|2013-08	n/a	KF647252.1	European	Southern	CNW	Italy	Italy:Veneto:Rovigo	Italy:Veneto:Rovigo	north	IT	Homo_sapiens	human	star	urine	2013-08-01	2013
KF823805.1|Homo_sapiens|Italy-Veneto-Rovigo|2013-08	n/a	KF823805.1	European	Southern	CNW	Italy	Italy:Veneto:Rovigo	Italy:Veneto:Rovigo	north	IT	Homo_sapiens	human	star	urine	2013-08-01	2013
KF823806.1|Homo_sapiens|Italy-Lombardia-Mantova|2013-10	n/a	KF823806.1	European	Southern	CNW	Italy	Italy:Lombardia:Mantova	Italy:Lombardia:Mantova	north	IT	Homo_sapiens	human	star	urine	2013-10-01	2013
KJ577738.1|Homo_sapiens|Greece|2013	n/a	KJ577738.1	European	Southern	CSE	Greece	Greece	Greece		GR	Homo_sapiens	human	star	urine	2013	2013
KJ577739.1|Homo_sapiens|Greece|2013	n/a	KJ577739.1	European	Southern	CSE	Greece	Greece	Greece		GR	Homo_sapiens	human	star	urine	2013	2013
KJ883341.1|Homo_sapiens|Greece|2013	n/a	KJ883341.1	European	Southern	CSE	Greece	Greece	Greece		GR	Homo_sapiens	human	star	urine	2013	2013
KJ883342.1|Homo_sapiens|Greece|2013	n/a	KJ883342.1	European	Southern	CSE	Greece	Greece	Greece		GR	Homo_sapiens	human	star	urine	2013	2013
KJ883343.1|Homo_sapiens|Greece|2013	n/a	KJ883343.1	European	Southern	CSE	Greece	Greece	Greece		GR	Homo_sapiens	human	star	urine	2013	2013
KJ883344.1|Homo_sapiens|Greece|2013	n/a	KJ883344.1	European	Southern	CSE	Greece	Greece	Greece		GR	Homo_sapiens	human	star	urine	2013	2013
KJ883345.1|Homo_sapiens|Greece|2013	n/a	KJ883345.1	European	Southern	CSE	Greece	Greece	Greece		GR	Homo_sapiens	human	star	urine	2013	2013
KJ883346.1|Homo_sapiens|Greece|2013	n/a	KJ883346.1	European	Southern	CSE	Greece	Greece	Greece		GR	Homo_sapiens	human	star	urine	2013	2013
KJ883347.1|Homo_sapiens|Greece|2013	n/a	KJ883347.1	European	Southern	CSE	Greece	Greece	Greece		GR	Homo_sapiens	human	star	urine	2013	2013
KJ883348.1|Homo_sapiens|Greece|2013	n/a	KJ883348.1	European	Southern	CSE	Greece	Greece	Greece		GR	Homo_sapiens	human	star	urine	2013	2013
KJ883349.1|Homo_sapiens|Greece|2013	n/a	KJ883349.1	European	Southern	CSE	Greece	Greece	Greece		GR	Homo_sapiens	human	star	urine	2013	2013
KJ883350.1|Homo_sapiens|Greece|2013	n/a	KJ883350.1	European	Southern	CSE	Greece	Greece	Greece		GR	Homo_sapiens	human	star	urine	2013	2013
KJ934710.1|Hyalomma_marginatum_marginatum|Romania|2013-08-27	n/a	KJ934710.1	European	Eastern	CSE	Romania	Romania:Enisala	Romania		RO	Hyalomma_marginatum_marginatum	tick	triangle-left	n/a	2013-08-27	2013
KM052152.1|Equus_caballus|South_Africa|1977	n/a	KM052152.1	African	Southern	Africa	South Africa	South_Africa	South_Africa		ZA	Equus_caballus	mammal	square	n/a	1977	1977
KM203860.1|Culex_modestus|Czech_Republic|2013-08-08	n/a	KM203860.1	European	Eastern	CNW	Czech Republic	Czech_Republic:South_Moravia:Novy_fishpond_at_Mikulov	Czech_Republic		CZ	Culex_modestus	mosquito	wye-inverted	n/a	2013-08-08	2013
KM203861.1|Culex_modestus|Czech_Republic|2013-08-08	n/a	KM203861.1	European	Eastern	CNW	Czech Republic	Czech_Republic:South_Moravia:Nesyt_fishpond_at_Mikulov	Czech_Republic		CZ	Culex_modestus	mosquito	wye-inverted	n/a	2013-08-08	2013
KM203862.1|Culex_modestus|Czech_Republic|2013-08-08	n/a	KM203862.1	European	Eastern	CNW	Czech Republic	Czech_Republic:South_Moravia:Mlynsky_fishpond_at_Lednice	Czech_Republic		CZ	Culex_modestus	mosquito	wye-inverted	n/a	2013-08-08	2013
KM203863.1|Culex_modestus|Czech_Republic|2013-08-08	n/a	KM203863.1	European	Eastern	CNW	Czech Republic	Czech_Republic:South_Moravia:Mlynsky_fishpond_at_Lednice	Czech_Republic		CZ	Culex_modestus	mosquito	wye-inverted	n/a	2013-08-08	2013
KM659876.1|Homo_sapiens|Austria|2014	n/a	KM659876.1	European	Central	CNW	Austria	Austria	Austria		AT	Homo_sapiens	human	star	blood	2014	2014
KP109691.1|Homo_sapiens|Austria|2014	n/a	KP109691.1	European	Central	CNW	Austria	Austria	Austria		AT	Homo_sapiens	human	star	n/a	2014	2014
KP109692.1|Culex_pipiens|Austria|2014	n/a	KP109692.1	European	Central	CNW	Austria	Austria	Austria		AT	Culex_pipiens	mosquito	wye-inverted	n/a	2014	2014
KP780837.1|Nestor_notabilis|Austria|2008-08-29	n/a	KP780837.1	European	Central	CNW	Austria	Austria	Austria		AT	Nestor_notabilis	bird	tetragram	n/a	2008-08-29	2008
KP780838.1|Nestor_notabilis|Austria|2009-09-16	n/a	KP780838.1	European	Central	CNW	Austria	Austria	Austria		AT	Nestor_notabilis	bird	tetragram	n/a	2009-09-16	2009
KP780839.1|Nestor_notabilis|Austria|2011-03-14	n/a	KP780839.1	European	Central	CNW	Austria	Austria	Austria		AT	Nestor_notabilis	bird	tetragram	n/a	2011-03-14	2011
KP780840.1|Nestor_notabilis|Austria|2014-08-21	n/a	KP780840.1	European	Central	CNW	Austria	Austria	Austria		AT	Nestor_notabilis	bird	tetragram	n/a	2014-08-21	2014
KP789953.1|Homo_sapiens|Italy-Lombardia-Pavia|2014	n/a	KP789953.1	European	Southern	CNW	Italy	Italy:Lombardia:Pavia	Italy:Lombardia:Pavia	north	IT	Homo_sapiens	human	star	n/a	2014	2014
KP789954.1|Homo_sapiens|Italy-Lombardia-Cremona|2014	n/a	KP789954.1	European	Southern	CNW	Italy	Italy:Lombardia:Cremona	Italy:Lombardia:Cremona	north	IT	Homo_sapiens	human	star	n/a	2014	2014
KP789955.1|Homo_sapiens|Italy-Veneto-Verona|2014	n/a	KP789955.1	European	Southern	CNW	Italy	Italy:Veneto:Verona	Italy:Veneto:Verona	north	IT	Homo_sapiens	human	star	urine	2014	2014
KP789956.1|Homo_sapiens|Italy-Veneto-Verona|2014	n/a	KP789956.1	European	Southern	CNW	Italy	Italy:Veneto:Verona	Italy:Veneto:Verona	north	IT	Homo_sapiens	human	star	urine	2014	2014
KP789957.1|Homo_sapiens|Italy-Lombardia-Cremona|2014	n/a	KP789957.1	European	Southern	CNW	Italy	Italy:Lombardia:Cremona	Italy:Lombardia:Cremona	n/a	IT	Homo_sapiens	human	star	n/a	2014	2014
KP789958.1|Homo_sapiens|Italy-Lombardia-Pavia|2014	n/a	KP789958.1	European	Southern	CNW	Italy	Italy:Lombardia:Pavia	Italy:Lombardia:Pavia	north	IT	Homo_sapiens	human	star	n/a	2014	2014
KP789959.1|Homo_sapiens|Italy-Lombardia-Pavia|2014	n/a	KP789959.1	European	Southern	CNW	Italy	Italy:Lombardia:Pavia	Italy:Lombardia:Pavia	north	IT	Homo_sapiens	human	star	n/a	2014	2014
KP789960.1|Homo_sapiens|Italy-Lombardia-Mantova|2013	n/a	KP789960.1	European	Southern	CNW	Italy	Italy:Lombardia:Mantova	Italy:Lombardia:Mantova	north	IT	Homo_sapiens	human	star	urine	2013	2013
KT207791.1|Culicidae|Italy-Veneto|2014-07-15	n/a	KT207791.1	European	Southern	CNW	Italy	Italy:Veneto	Italy:Veneto	north	IT	Culicidae	mosquito	wye-inverted	n/a	2014-07-15	2014
KT207792.1|Culicidae|Italy-Veneto|2014-08-18	n/a	KT207792.1	European	Southern	CNW	Italy	Italy:Veneto	Italy:Veneto	north	IT	Culicidae	mosquito	wye-inverted	n/a	2014-08-18	2014
KT359349.1|Homo_sapiens|Hungary|2014	n/a	KT359349.1	European	Eastern	CSE	Hungary	Hungary	Hungary		HU	Homo_sapiens	human	star	urine	2014	2014
KT757318.1|Culex_pipiens|Serbia|2013	n/a	KT757318.1	European	Eastern	CSE	Serbia	Serbia	Serbia		RS	Culex_pipiens	mosquito	wye-inverted	n/a	2013	2013
KT757319.1|Culex_pipiens|Serbia|2013	n/a	KT757319.1	European	Eastern	CSE	Serbia	Serbia	Serbia		RS	Culex_pipiens	mosquito	wye-inverted	n/a	2013	2013
KT757320.1|Culex_pipiens|Serbia|2013	n/a	KT757320.1	European	Eastern	CSE	Serbia	Serbia	Serbia		RS	Culex_pipiens	mosquito	wye-inverted	n/a	2013	2013
KT757321.1|Culex_pipiens|Serbia|2013	n/a	KT757321.1	European	Eastern	CSE	Serbia	Serbia	Serbia		RS	Culex_pipiens	mosquito	wye-inverted	n/a	2013	2013
KT757322.1|Culex_pipiens|Serbia|2013	n/a	KT757322.1	European	Eastern	CSE	Serbia	Serbia	Serbia		RS	Culex_pipiens	mosquito	wye-inverted	n/a	2013	2013
KT757323.1|Culex_pipiens|Serbia|2013	n/a	KT757323.1	European	Eastern	CSE	Serbia	Serbia	Serbia		RS	Culex_pipiens	mosquito	wye-inverted	n/a	2013	2013
KU206781.1|Homo_sapiens|Bulgaria|2015-08-27	n/a	KU206781.1	European	Eastern	CSE	Bulgaria	Bulgaria	Bulgaria		BG	Homo_sapiens	human	star	n/a	2015-08-27	2015
KU573080.1|Culex_pipiens|Italy-Lombardia|2013	n/a	KU573080.1	European	Southern	CNW	Italy	Italy:Lombardia	Italy:Lombardia	north	IT	Culex_pipiens	mosquito	wye-inverted	n/a	2013	2013
KU573081.1|Pica_pica|Italy-Lombardia|2013	n/a	KU573081.1	European	Southern	CNW	Italy	Italy:Lombardia	Italy:Lombardia	north	IT	Pica_pica	bird	tetragram	n/a	2013	2013
KU573082.1|Corvus|Italy-Lombardia|2013	n/a	KU573082.1	European	Southern	CNW	Italy	Italy:Lombardia	Italy:Lombardia	north	IT	Corvus	bird	tetragram	n/a	2013	2013
KU573083.1|Culex_pipiens|Italy-Lombardia|2013	n/a	KU573083.1	European	Southern	CNW	Italy	Italy:Lombardia	Italy:Lombardia	north	IT	Culex_pipiens	mosquito	wye-inverted	n/a	2013	2013
KU978767.1|Culex_quinquefasciatus|Madagascar|1988-02-12	n/a	KU978767.1	African	Southern	Africa	Madagascar	Madagascar	Madagascar		MG	Culex_quinquefasciatus	mosquito	wye-inverted	n/a	1988-02-12	1988
KY523178.1|Culex_neavei|Uganda|2009-06	n/a	KY523178.1	African	Central	Africa	Uganda	Uganda:Queen_Elizabeth_National_Park	Uganda		UG	Culex_neavei	mosquito	wye-inverted	pooled insects	2009-06-01	2009
KY594040.1|Homo_sapiens|Greece|2010	n/a	KY594040.1	European	Southern	CSE	Greece	Greece	Greece		GR	Homo_sapiens	human	star	n/a	2010	2010
LC318700.1|Culex_quinquefasciatus|Zambia|2016-05-16	n/a	LC318700.1	African	Southern	Africa	Zambia	Zambia:Mongu_district	Zambia		ZM	Culex_quinquefasciatus	mosquito	wye-inverted	n/a	2016-05-16	2016
LR743421.1|Parus_major|Germany|2019-08-30	n/a	LR743421.1	European	Central	CNW	Germany	Germany	Germany		DE	Parus_major	bird	tetragram	n/a	2019-08-30	2019
LR743422.1|Accipiter_gentilis|Germany|2019-08-26	n/a	LR743422.1	European	Central	CNW	Germany	Germany	Germany		DE	Accipiter_gentilis	bird	tetragram	n/a	2019-08-26	2019
LR743423.1|Accipiter_gentilis|Germany|2019-08-31	n/a	LR743423.1	European	Central	CNW	Germany	Germany	Germany		DE	Accipiter_gentilis	bird	tetragram	n/a	2019-08-31	2019
LR743424.1|Bubo_scandiacus|Germany|2019-08-04	n/a	LR743424.1	European	Central	CNW	Germany	Germany	Germany		DE	Bubo_scandiacus	bird	tetragram	n/a	2019-08-04	2019
LR743425.1|Bubo_scandiacus|Germany|2019-07-03	n/a	LR743425.1	European	Central	CNW	Germany	Germany	Germany		DE	Bubo_scandiacus	bird	tetragram	n/a	2019-07-03	2019
LR743426.1|Bubo_scandiacus|Germany|2019-08-31	n/a	LR743426.1	European	Central	CNW	Germany	Germany	Germany		DE	Bubo_scandiacus	bird	tetragram	n/a	2019-08-31	2019
LR743427.1|Accipiter_gentilis|Germany|2019-07-14	n/a	LR743427.1	European	Central	CNW	Germany	Germany	Germany		DE	Accipiter_gentilis	bird	tetragram	n/a	2019-07-14	2019
LR743428.1|Bubo_scandiacus|Germany|2019-08-18	n/a	LR743428.1	European	Central	CNW	Germany	Germany	Germany		DE	Bubo_scandiacus	bird	tetragram	n/a	2019-08-18	2019
LR743429.1|Strix_aluco|Germany|2018-09-19	n/a	LR743429.1	European	Central	CNW	Germany	Germany	Germany		DE	Strix_aluco	bird	tetragram	n/a	2018-09-19	2018
LR743430.1|Cyanistes_caeruleus|Germany|2019-08-08	n/a	LR743430.1	European	Central	CNW	Germany	Germany	Germany		DE	Cyanistes_caeruleus	bird	tetragram	n/a	2019-08-08	2019
LR743431.1|Pluvialis_apricaria|Germany|2019-09-04	n/a	LR743431.1	European	Central	CNW	Germany	Germany	Germany		DE	Pluvialis_apricaria	bird	tetragram	n/a	2019-09-04	2019
LR743432.1|Phoenicoparrus_andinus|Germany|2019-08-30	n/a	LR743432.1	European	Central	CNW	Germany	Germany	Germany		DE	Phoenicoparrus_andinus	bird	tetragram	n/a	2019-08-30	2019
LR743433.1|Accipiter_gentilis|Germany|2018-09-01	n/a	LR743433.1	European	Central	CNW	Germany	Germany	Germany		DE	Accipiter_gentilis	bird	tetragram	n/a	2018-09-01	2018
LR743434.1|Strix_nebulosa|Germany|2018-09-03	n/a	LR743434.1	European	Central	CNW	Germany	Germany	Germany		DE	Strix_nebulosa	bird	tetragram	n/a	2018-09-03	2018
LR743435.1|Accipiter_gentilis|Germany|2019-08-20	n/a	LR743435.1	European	Central	CNW	Germany	Germany	Germany		DE	Accipiter_gentilis	bird	tetragram	n/a	2019-08-20	2019
LR743436.1|Accipiter_gentilis|Germany|2018-09-10	n/a	LR743436.1	European	Central	CNW	Germany	Germany	Germany		DE	Accipiter_gentilis	bird	tetragram	n/a	2018-09-10	2018
LR743437.1|Strix_nebulosa|Germany|2018-08-31	n/a	LR743437.1	European	Central	CNW	Germany	Germany	Germany		DE	Strix_nebulosa	bird	tetragram	n/a	2018-08-31	2018
LR743442.1|Cyanistes_caeruleus|Germany|2019-08-08	n/a	LR743442.1	European	Central	CNW	Germany	Germany	Germany		DE	Cyanistes_caeruleus	bird	tetragram	n/a	2019-08-08	2019
LR743443.1|Bubo_scandiacus|Germany|2018-09-05	n/a	LR743443.1	European	Central	CNW	Germany	Germany	Germany		DE	Bubo_scandiacus	bird	tetragram	n/a	2018-09-05	2018
LR743444.1|Strix_nebulosa|Germany|2019-08-06	n/a	LR743444.1	European	Central	CNW	Germany	Germany	Germany		DE	Strix_nebulosa	bird	tetragram	n/a	2019-08-06	2019
LR743445.1|Strix_nebulosa|Germany|2019-09-03	n/a	LR743445.1	European	Central	CNW	Germany	Germany	Germany		DE	Strix_nebulosa	bird	tetragram	n/a	2019-09-03	2019
LR743446.1|Trichoglossus_haematodus|Germany|2019-08-19	n/a	LR743446.1	European	Central	CNW	Germany	Germany	Germany		DE	Trichoglossus_haematodus	bird	tetragram	n/a	2019-08-19	2019
LR743447.1|Culex_pipiens|Germany|2019-09-24	n/a	LR743447.1	European	Central	CNW	Germany	Germany	Germany		DE	Culex_pipiens	mosquito	wye-inverted	n/a	2019-09-24	2019
LR743448.1|Spheniscus_humboldti|Germany|2019-09-09	n/a	LR743448.1	European	Central	CNW	Germany	Germany	Germany		DE	Spheniscus_humboldti	bird	tetragram	n/a	2019-09-09	2019
LR743449.1|Accipiter_gentilis|Germany|2019-09-04	n/a	LR743449.1	European	Central	CNW	Germany	Germany	Germany		DE	Accipiter_gentilis	bird	tetragram	n/a	2019-09-04	2019
LR743450.1|Phoenicopterus_chilensis|Germany|2019-09-09	n/a	LR743450.1	European	Central	CNW	Germany	Germany	Germany		DE	Phoenicopterus_chilensis	bird	tetragram	n/a	2019-09-09	2019
LR743451.1|Bubo_scandiacus|Germany|2019-09-04	n/a	LR743451.1	European	Central	CNW	Germany	Germany	Germany		DE	Bubo_scandiacus	bird	tetragram	n/a	2019-09-04	2019
LR743452.1|Strix_nebulosa|Germany|2019-09-04	n/a	LR743452.1	European	Central	CNW	Germany	Germany	Germany		DE	Strix_nebulosa	bird	tetragram	n/a	2019-09-04	2019
LR743453.1|Equus_ferus|Germany|2019-08-14	n/a	LR743453.1	European	Central	CNW	Germany	Germany	Germany		DE	Equus_ferus	mammal	square	n/a	2019-08-14	2019
LR743454.1|Parus_major|Germany|2019-09-09	n/a	LR743454.1	European	Central	CNW	Germany	Germany	Germany		DE	Parus_major	bird	tetragram	n/a	2019-09-09	2019
LR743455.1|Culex_pipiens|Germany|2019-09-17	n/a	LR743455.1	European	Central	CNW	Germany	Germany	Germany		DE	Culex_pipiens	mosquito	wye-inverted	n/a	2019-09-17	2019
LR743456.1|Passer_domesticus|Germany|2019-08-26	n/a	LR743456.1	European	Central	CNW	Germany	Germany	Germany		DE	Passer_domesticus	bird	tetragram	n/a	2019-08-26	2019
LR743457.1|Accipiter_gentilis|Germany|2019-09-05	n/a	LR743457.1	European	Central	CNW	Germany	Germany	Germany		DE	Accipiter_gentilis	bird	tetragram	n/a	2019-09-05	2019
LR743458.1|Bubo_scandiacus|Germany|2019-09-03	n/a	LR743458.1	European	Central	CNW	Germany	Germany	Germany		DE	Bubo_scandiacus	bird	tetragram	n/a	2019-09-03	2019
LR989885.1|Larus_crassirostris|Germany|2019	n/a	LR989885.1	European	Central	CNW	Germany	Germany	Germany		DE	Larus_crassirostris	bird	tetragram	n/a	2019	2019
LR989888.1|Larus_crassirostris|Germany|2019	n/a	LR989888.1	European	Central	CNW	Germany	Germany	Germany		DE	Larus_crassirostris	bird	tetragram	n/a	2019	2019
LR989891.1|Mergus_squamatus|Germany|2019	n/a	LR989891.1	European	Central	CNW	Germany	Germany	Germany		DE	Mergus_squamatus	bird	tetragram	n/a	2019	2019
LR989893.1|Bubo_scandiacus|Germany|2018	n/a	LR989893.1	European	Central	CNW	Germany	Germany	Germany		DE	Bubo_scandiacus	bird	tetragram	n/a	2018	2018
MF984337.1|Homo_sapiens|Austria|2015	n/a	MF984337.1	European	Central	CNW	Austria	Austria	Austria		AT	Homo_sapiens	human	star	blood	2015	2015
MF984338.1|Homo_sapiens|Austria|2015	n/a	MF984338.1	European	Central	CNW	Austria	Austria	Austria		AT	Homo_sapiens	human	star	blood	2015	2015
MF984339.1|Homo_sapiens|Austria|2015	n/a	MF984339.1	European	Central	CNW	Austria	Austria	Austria		AT	Homo_sapiens	human	star	blood	2015	2015
MF984340.1|Homo_sapiens|Austria|2015	n/a	MF984340.1	European	Central	CNW	Austria	Austria	Austria		AT	Homo_sapiens	human	star	blood	2015	2015
MF984341.1|Homo_sapiens|Austria|2015	n/a	MF984341.1	European	Central	CNW	Austria	Austria	Austria		AT	Homo_sapiens	human	star	blood	2015	2015
MF984342.1|Homo_sapiens|Austria|2015	n/a	MF984342.1	European	Central	CNW	Austria	Austria	Austria		AT	Homo_sapiens	human	star	blood	2015	2015
MF984343.1|Homo_sapiens|Austria|2015	n/a	MF984343.1	European	Central	CNW	Austria	Austria	Austria		AT	Homo_sapiens	human	star	urine	2015	2015
MF984344.1|Accipiter_gentilis|Austria|2015	n/a	MF984344.1	European	Central	CNW	Austria	Austria	Austria		AT	Accipiter_gentilis	bird	tetragram	brain	2015	2015
MF984345.1|Falco|Austria|2015	n/a	MF984345.1	European	Central	CNW	Austria	Austria	Austria		AT	Falco	bird	tetragram	brain	2015	2015
MF984346.1|Homo_sapiens|Austria|2016	n/a	MF984346.1	European	Central	CNW	Austria	Austria	Austria		AT	Homo_sapiens	human	star	blood	2016	2016
MF984347.1|Homo_sapiens|Austria|2016	n/a	MF984347.1	European	Central	CNW	Austria	Austria	Austria		AT	Homo_sapiens	human	star	blood	2016	2016
MF984348.1|Homo_sapiens|Austria|2016	n/a	MF984348.1	European	Central	CNW	Austria	Austria	Austria		AT	Homo_sapiens	human	star	blood	2016	2016
MF984349.1|Equus_caballus|Austria|2016	n/a	MF984349.1	European	Central	CNW	Austria	Austria	Austria		AT	Equus_caballus	mammal	square	blood	2016	2016
MF984350.1|Equus_caballus|Austria|2016	n/a	MF984350.1	European	Central	CNW	Austria	Austria	Austria		AT	Equus_caballus	mammal	square	brain	2016	2016
MF984351.1|Culex_pipiens|Austria|2016	n/a	MF984351.1	European	Central	CNW	Austria	Austria	Austria		AT	Culex_pipiens	mosquito	wye-inverted	n/a	2016	2016
MF984352.1|Culex_pipiens|Austria|2016	n/a	MF984352.1	European	Central	CNW	Austria	Austria	Austria		AT	Culex_pipiens	mosquito	wye-inverted	n/a	2016	2016
MH021189.1|Homo_sapiens|Belgium|2017-10	n/a	MH021189.1	European	Central	CNW	Belgium	Belgium:Antwerpen	Belgium		BE	Homo_sapiens	human	star	n/a	2017-10-01	2017
MH244510.1|Accipiter_gentilis|Slovakia|2014	n/a	MH244510.1	European	Eastern	CNW	Slovakia	Slovakia:Velky_Biel	Slovakia		SK	Accipiter_gentilis	bird	tetragram	brain	2014	2014
MH244511.1|Accipiter_gentilis|Slovakia|2013	n/a	MH244511.1	European	Eastern	CNW	Slovakia	Slovakia:Velky_Biel	Slovakia		SK	Accipiter_gentilis	bird	tetragram	brain	2013	2013
MH244512.1|Accipiter_gentilis|Slovakia|2013	n/a	MH244512.1	European	Eastern	CNW	Slovakia	Slovakia:Velky_Biel	Slovakia		SK	Accipiter_gentilis	bird	tetragram	brain	2013	2013
MH244513.1|Accipiter_nisus|Slovakia|2013	n/a	MH244513.1	European	Eastern	CNW	Slovakia	Slovakia:Secovce	Slovakia		SK	Accipiter_nisus	bird	tetragram	brain	2013	2013
MH549209.1|Pica_pica|Greece|2017-07	n/a	MH549209.1	European	Southern	CSE	Greece	Greece:Argolida:Peloponnesus	Greece		GR	Pica_pica	bird	tetragram	n/a	2017-07-01	2017
MH924836.1|Strix_nebulosa|Germany|2018-08-22	n/a	MH924836.1	European	Central	CNW	Germany	Germany	Germany		DE	Strix_nebulosa	bird	tetragram	spleen: abdominal cavity	2018-08-22	2018
MH939153.1|Anopheles_hyrcanus|Romania|2014	n/a	MH939153.1	European	Eastern	CSE	Romania	Romania	Romania		RO	Anopheles_hyrcanus	mosquito	wye-inverted	n/a	2014	2014
MH939154.1|Culex_pipiens_sensu_lato|Romania|2014	n/a	MH939154.1	European	Eastern	CSE	Romania	Romania	Romania		RO	Culex_pipiens_sensu_lato	mosquito	wye-inverted	n/a	2014	2014
MH986055.1|Turdus_merula|Germany|2018	n/a	MH986055.1	European	Central	CNW	Germany	Germany	Germany		DE	Turdus_merula	bird	tetragram	n/a	2018	2018
MH986056.1|Turdus_merula|Germany|2018	n/a	MH986056.1	European	Central	CNW	Germany	Germany	Germany		DE	Turdus_merula	bird	tetragram	n/a	2018	2018
MK473443.1|Pica_pica|Greece|2017-07	n/a	MK473443.1	European	Southern	CSE	Greece	Greece:Argolida:Peloponnesus	Greece		GR	Pica_pica	bird	tetragram	brain	2017-07-01	2017
MK947397.1|Homo_sapiens|Slovenia|2018-08-23	n/a	MK947397.1	European	Eastern	CSE	Slovenia	Slovenia	Slovenia		SI	Homo_sapiens	human	star	urine	2018-08-23	2018
MN480792.1|Homo_sapiens|Greece|2018-08	n/a	MN480792.1	European	Southern	CSE	Greece	Greece	Greece		GR	Homo_sapiens	human	star	urine	2018-08-01	2018
MN480793.1|Homo_sapiens|Greece|2018-08	n/a	MN480793.1	European	Southern	CSE	Greece	Greece	Greece		GR	Homo_sapiens	human	star	urine	2018-08-01	2018
MN480794.1|Culex|Greece|2018-09	n/a	MN480794.1	European	Southern	CSE	Greece	Greece	Greece		GR	Culex	mosquito	wye-inverted	n/a	2018-09-01	2018
MN480795.1|Homo_sapiens|Greece|2018-08	n/a	MN480795.1	European	Southern	CSE	Greece	Greece	Greece		GR	Homo_sapiens	human	star	urine	2018-08-01	2018
MN481589.1|Gallus_gallus|Greece|2018-07-17	n/a	MN481589.1	European	Southern	CSE	Greece	Greece	Greece		GR	Gallus_gallus	bird	tetragram	blood	2018-07-17	2018
MN481590.1|Equus_caballus|Greece|2018-07-17	n/a	MN481590.1	European	Southern	CSE	Greece	Greece	Greece		GR	Equus_caballus	mammal	square	blood	2018-07-17	2018
MN481591.1|Canis_lupus_familiaris|Greece|2018-08-23	n/a	MN481591.1	European	Southern	CSE	Greece	Greece	Greece		GR	Canis_lupus_familiaris	mammal	square	blood	2018-08-23	2018
MN481592.1|Culicidae|Greece|2012-08-02	n/a	MN481592.1	European	Southern	CSE	Greece	Greece	Greece		GR	Culicidae	mosquito	wye-inverted	n/a	2012-08-02	2012
MN481593.1|Culicidae|Greece|2012-08-22	n/a	MN481593.1	European	Southern	CSE	Greece	Greece	Greece		GR	Culicidae	mosquito	wye-inverted	n/a	2012-08-22	2012
MN481594.1|Culicidae|Greece|2012-09-05	n/a	MN481594.1	European	Southern	CSE	Greece	Greece	Greece		GR	Culicidae	mosquito	wye-inverted	n/a	2012-09-05	2012
MN481595.1|Columbidae|Greece|2010-09-30	n/a	MN481595.1	European	Southern	CSE	Greece	Greece	Greece		GR	Columbidae	bird	tetragram	blood	2010-09-30	2010
MN481596.1|Gallus_gallus|Greece|2011-07-06	n/a	MN481596.1	European	Southern	CSE	Greece	Greece	Greece		GR	Gallus_gallus	bird	tetragram	blood	2011-07-06	2011
MN481597.1|Gallus_gallus|Greece|2012-08-27	n/a	MN481597.1	European	Southern	CSE	Greece	Greece	Greece		GR	Gallus_gallus	bird	tetragram	blood	2012-08-27	2012
MN619800.1|Culex_modestus|Russia|2018	n/a	MN619800.1	European	Eastern	CSE	Russia	Russia:Volgograd	Russia		RU	Culex_modestus	mosquito	wye-inverted	n/a	2018	2018
MN619801.1|Culex_pipiens|Russia|2018	n/a	MN619801.1	European	Eastern	CSE	Russia	Russia:Volgograd	Russia		RU	Culex_pipiens	mosquito	wye-inverted	n/a	2018	2018
MN619802.1|Culex_pipiens|Russia|2018	n/a	MN619802.1	European	Eastern	CSE	Russia	Russia:Volgograd	Russia		RU	Culex_pipiens	mosquito	wye-inverted	n/a	2018	2018
MN619803.1|Culex_pipiens|Russia|2018	n/a	MN619803.1	European	Eastern	CSE	Russia	Russia:Volgograd	Russia		RU	Culex_pipiens	mosquito	wye-inverted	n/a	2018	2018
MN652878.1|Culex|Greece|2018-07	n/a	MN652878.1	European	Southern	CSE	Greece	Greece	Greece		GR	Culex	mosquito	wye-inverted	n/a	2018-07-01	2018
MN652879.1|Culex|Greece|2018-07	n/a	MN652879.1	European	Southern	CSE	Greece	Greece	Greece		GR	Culex	mosquito	wye-inverted	n/a	2018-07-01	2018
MN652880.1|Culex|Greece|2018-08	n/a	MN652880.1	European	Southern	CSE	Greece	Greece	Greece		GR	Culex	mosquito	wye-inverted	n/a	2018-08-01	2018
MN794935.1|Homo_sapiens|Germany|2019	n/a	MN794935.1	European	Central	CNW	Germany	Germany	Germany		DE	Homo_sapiens	human	star	n/a	2019	2019
MN794937.1|Turdus_merula|Germany|2019	n/a	MN794937.1	European	Central	CNW	Germany	Germany	Germany		DE	Turdus_merula	bird	tetragram	n/a	2019	2019
MN794938.1|Passer_domesticus|Germany|2019	n/a	MN794938.1	European	Central	CNW	Germany	Germany	Germany		DE	Passer_domesticus	bird	tetragram	n/a	2019	2019
MN794939.1|Prunella_modularis|Germany|2019	n/a	MN794939.1	European	Central	CNW	Germany	Germany	Germany		DE	Prunella_modularis	bird	tetragram	n/a	2019	2019
MN812757.1|Culex_modestus|Russia|2018	n/a	MN812757.1	European	Eastern	CSE	Russia	Russia:Volgograd	Russia		RU	Culex_modestus	mosquito	wye-inverted	n/a	2018	2018
MN812758.1|Culex_modestus|Russia|2018	n/a	MN812758.1	European	Eastern	CSE	Russia	Russia:Volgograd	Russia		RU	Culex_modestus	mosquito	wye-inverted	n/a	2018	2018
MN812759.1|Homo_sapiens|Russia|2018	n/a	MN812759.1	European	Eastern	CSE	Russia	Russia:Volgograd	Russia		RU	Homo_sapiens	human	star	n/a	2018	2018
MN812760.1|Homo_sapiens|Russia|2018	n/a	MN812760.1	European	Eastern	CSE	Russia	Russia:Volgograd	Russia		RU	Homo_sapiens	human	star	n/a	2018	2018
MN812761.1|Homo_sapiens|Russia|2018	n/a	MN812761.1	European	Eastern	CSE	Russia	Russia:Volgograd	Russia		RU	Homo_sapiens	human	star	n/a	2018	2018
MN812762.1|Homo_sapiens|Russia|2018	n/a	MN812762.1	European	Eastern	CSE	Russia	Russia:Volgograd	Russia		RU	Homo_sapiens	human	star	n/a	2018	2018
MN939557.1|Homo_sapiens|Italy-Veneto-Rovigo|2018	n/a	MN939557.1	European	Southern	CNW	Italy	Italy:Veneto:Rovigo	Italy:Veneto:Rovigo	north	IT	Homo_sapiens	human	star	n/a	2018	2018
MN939558.1|Homo_sapiens|Italy-Veneto-Rovigo|2016	n/a	MN939558.1	European	Southern	CNW	Italy	Italy:Veneto:Rovigo	Italy:Veneto:Rovigo	north	IT	Homo_sapiens	human	star	n/a	2016	2016
MN939559.1|Homo_sapiens|Italy-Veneto-Rovigo|2016	n/a	MN939559.1	European	Southern	CNW	Italy	Italy:Veneto:Rovigo	Italy:Veneto:Rovigo	north	IT	Homo_sapiens	human	star	n/a	2016	2016
MN939560.1|Homo_sapiens|Italy-Veneto-Vicenza|2016	n/a	MN939560.1	European	Southern	CNW	Italy	Italy:Veneto:Vicenza	Italy:Veneto:Vicenza	north	IT	Homo_sapiens	human	star	n/a	2016	2016
MN939561.1|Homo_sapiens|Italy-Veneto-Venezia|2018	n/a	MN939561.1	European	Southern	CNW	Italy	Italy:Veneto:Venezia	Italy:Veneto:Venezia	north	IT	Homo_sapiens	human	star	n/a	2018	2018
MN939562.1|Homo_sapiens|Italy-Veneto-Treviso|2018	n/a	MN939562.1	European	Southern	CNW	Italy	Italy:Veneto:Treviso	Italy:Veneto:Treviso	north	IT	Homo_sapiens	human	star	n/a	2018	2018
MN939563.1|Homo_sapiens|Italy-Veneto-Verona|2018	n/a	MN939563.1	European	Southern	CNW	Italy	Italy:Veneto:Verona	Italy:Veneto:Verona	north	IT	Homo_sapiens	human	star	n/a	2018	2018
MN939564.1|Homo_sapiens|Italy-Veneto-Rovigo|2016	n/a	MN939564.1	European	Southern	CNW	Italy	Italy:Veneto:Rovigo	Italy:Veneto:Rovigo	north	IT	Homo_sapiens	human	star	n/a	2016	2016
MT341470.1|Culex|Greece|2019-07	n/a	MT341470.1	European	Southern	CSE	Greece	Greece	Greece		GR	Culex	mosquito	wye-inverted	n/a	2019-07-01	2019
MT341471.1|Culex|Greece|2019-07	n/a	MT341471.1	European	Southern	CSE	Greece	Greece	Greece		GR	Culex	mosquito	wye-inverted	n/a	2019-07-01	2019
MT341472.1|Culex|Bulgaria|2018-08	n/a	MT341472.1	European	Eastern	CSE	Bulgaria	Bulgaria	Bulgaria		BG	Culex	mosquito	wye-inverted	n/a	2018-08-01	2018
MT863560.1|Buteo_buteo|France|2018-09-08	n/a	MT863560.1	European	Central	CNW	France	France	France		FR	Buteo_buteo	bird	tetragram	n/a	2018-09-08	2018
MT863561.1|Accipiter_gentilis|France|2018-10-06	n/a	MT863561.1	European	Central	CNW	France	France	France		FR	Accipiter_gentilis	bird	tetragram	n/a	2018-10-06	2018
MW036633.1|Culex|Netherlands|2020-09	n/a	MW036633.1	European	Central	CNW	Netherlands	Netherlands	Netherlands		NL	Culex	mosquito	wye-inverted	n/a	2020-09-01	2020
MW036634.1|Culex|Netherlands|2020-08	n/a	MW036634.1	European	Central	CNW	Netherlands	Netherlands	Netherlands		NL	Culex	mosquito	wye-inverted	n/a	2020-08-01	2020
MW142223.1|Homo_sapiens|Germany|2020-08	n/a	MW142223.1	European	Central	CNW	Germany	Germany	Germany		DE	Homo_sapiens	human	star	n/a	2020-08-01	2020
MW142224.1|Homo_sapiens|Germany|2020-08	n/a	MW142224.1	European	Central	CNW	Germany	Germany	Germany		DE	Homo_sapiens	human	star	n/a	2020-08-01	2020
MW142226.1|Homo_sapiens|Germany|2020-08	n/a	MW142226.1	European	Central	CNW	Germany	Germany	Germany		DE	Homo_sapiens	human	star	n/a	2020-08-01	2020
MW142227.1|Homo_sapiens|Germany|2020-08	n/a	MW142227.1	European	Central	CNW	Germany	Germany	Germany		DE	Homo_sapiens	human	star	n/a	2020-08-01	2020
MW383507.1|Culex_univittatus|Namibia|2020	n/a	MW383507.1	African	Southern	Africa	Namibia	Namibia	Namibia		NA	Culex_univittatus	mosquito	wye-inverted	n/a	2020	2020
MW383508.1|Culex_univittatus|Namibia|2020	n/a	MW383508.1	African	Southern	Africa	Namibia	Namibia	Namibia		NA	Culex_univittatus	mosquito	wye-inverted	n/a	2020	2020
MW561633.1|Strix_nebulosa_lapponica|Slovakia|2018-11-16	n/a	MW561633.1	European	Eastern	CNW	Slovakia	Slovakia	Slovakia		SK	Strix_nebulosa_lapponica	bird	tetragram	brain	2018-11-16	2018
MW751834.1|Culex_pipiens|Serbia|2018-07-12	n/a	MW751834.1	European	Eastern	CSE	Serbia	Serbia:Temerin	Serbia		RS	Culex_pipiens	mosquito	wye-inverted	n/a	2018-07-12	2018
MW751835.1|Asio_otus|Serbia|2018-08-28	n/a	MW751835.1	European	Eastern	CSE	Serbia	Serbia:Subotica	Serbia		RS	Asio_otus	bird	tetragram	n/a	2018-08-28	2018
MW751836.1|Culex_pipiens|Serbia|2015-08-10	n/a	MW751836.1	European	Eastern	CSE	Serbia	Serbia:Mali_Idjos	Serbia		RS	Culex_pipiens	mosquito	wye-inverted	n/a	2015-08-10	2015
MW751837.1|Falco_tinnunculus|Serbia|2018-06-25	n/a	MW751837.1	European	Eastern	CSE	Serbia	Serbia:Curug	Serbia		RS	Falco_tinnunculus	bird	tetragram	n/a	2018-06-25	2018
MW751838.1|Aves|Serbia|2018-10-16	n/a	MW751838.1	European	Eastern	CSE	Serbia	Serbia:Belgrade	Serbia		RS	Aves	bird	tetragram	n/a	2018-10-16	2018
MW751839.1|Culex_pipiens|Serbia|2020-09-15	n/a	MW751839.1	European	Eastern	CSE	Serbia	Serbia:Novi_Sad	Serbia		RS	Culex_pipiens	mosquito	wye-inverted	n/a	2020-09-15	2020
MW751840.1|Culex_pipiens|Serbia|2020-09-15	n/a	MW751840.1	European	Eastern	CSE	Serbia	Serbia:Novi_Sad	Serbia		RS	Culex_pipiens	mosquito	wye-inverted	n/a	2020-09-15	2020
MW751841.1|Culex_pipiens|Serbia|2018-07-24	n/a	MW751841.1	European	Eastern	CSE	Serbia	Serbia:Novi_Becej	Serbia		RS	Culex_pipiens	mosquito	wye-inverted	n/a	2018-07-24	2018
MW751842.1|Culex_pipiens|Serbia|2018-07-12	n/a	MW751842.1	European	Eastern	CSE	Serbia	Serbia:Subotica	Serbia		RS	Culex_pipiens	mosquito	wye-inverted	n/a	2018-07-12	2018
MW751843.1|Culex_pipiens|Serbia|2018-07-26	n/a	MW751843.1	European	Eastern	CSE	Serbia	Serbia:Karavukovo	Serbia		RS	Culex_pipiens	mosquito	wye-inverted	n/a	2018-07-26	2018
MW751844.1|Culex_pipiens|Serbia|2018-07-12	n/a	MW751844.1	European	Eastern	CSE	Serbia	Serbia:Sombor	Serbia		RS	Culex_pipiens	mosquito	wye-inverted	n/a	2018-07-12	2018
MW751845.1|Culex_pipiens|Serbia|2018-07-12	n/a	MW751845.1	European	Eastern	CSE	Serbia	Serbia:Opovo	Serbia		RS	Culex_pipiens	mosquito	wye-inverted	n/a	2018-07-12	2018
MW751846.1|Culex_pipiens|Serbia|2018-07-12	n/a	MW751846.1	European	Eastern	CSE	Serbia	Serbia:Subotica	Serbia		RS	Culex_pipiens	mosquito	wye-inverted	n/a	2018-07-12	2018
MZ190464.1|Homo_sapiens|Kosovo|2018-09	n/a	MZ190464.1	European	Southern	CSE	Kosovo	Kosovo	Kosovo		XK	Homo_sapiens	human	star	n/a	2018-09-01	2018
MZ190466.1|Homo_sapiens|Kosovo|2018-09	n/a	MZ190466.1	European	Southern	CSE	Kosovo	Kosovo	Kosovo		XK	Homo_sapiens	human	star	n/a	2018-09-01	2018
MZ190467.1|Homo_sapiens|Kosovo|2018-09	n/a	MZ190467.1	European	Southern	CSE	Kosovo	Kosovo	Kosovo		XK	Homo_sapiens	human	star	n/a	2018-09-01	2018
MZ268007.1|Culex|Netherlands|2020-09	n/a	MZ268007.1	European	Central	CNW	Netherlands	Netherlands	Netherlands		NL	Culex	mosquito	wye-inverted	n/a	2020-09-01	2020
MZ605382.4|Accipiter_gentilis|Hungary|2004	n/a	MZ605382.4	European	Eastern	CSE	Hungary	Hungary	Hungary		HU	Accipiter_gentilis	bird	tetragram	n/a	2004	2004
NC_001563.2|||1985	n/a	NC_001563.2	n/a	USA	USA	USA				US		n/a	cross	n/a	1985	1985
NC_009942.1||USA|1999	n/a	NC_009942.1	North-America	USA	USA	USA				US		n/a	cross	n/a	1999	1999
OK129329.1|Homo_sapiens|Hungary|2016	n/a	OK129329.1	European	Eastern	CSE	Hungary	Hungary:Enying	Hungary		HU	Homo_sapiens	human	star	n/a	2016	2016
OK129330.1|Homo_sapiens|Hungary|2016	n/a	OK129330.1	European	Eastern	CSE	Hungary	Hungary:Kisujszallas	Hungary		HU	Homo_sapiens	human	star	n/a	2016	2016
OK129331.1|Homo_sapiens|Hungary|2015	n/a	OK129331.1	European	Eastern	CSE	Hungary	Hungary:Matyasdomb	Hungary		HU	Homo_sapiens	human	star	n/a	2015	2015
OK129332.1|Homo_sapiens|Hungary|2015	n/a	OK129332.1	European	Eastern	CSE	Hungary	Hungary:Dunaujvaros	Hungary		HU	Homo_sapiens	human	star	n/a	2015	2015
OK129333.1|Homo_sapiens|Hungary|2017	n/a	OK129333.1	European	Eastern	CSE	Hungary	Hungary:Szentmartonkata	Hungary		HU	Homo_sapiens	human	star	n/a	2017	2017
OK129334.1|Homo_sapiens|Hungary|2017	n/a	OK129334.1	European	Eastern	CSE	Hungary	Hungary:Tisza	Hungary		HU	Homo_sapiens	human	star	n/a	2017	2017
OK129335.1|Homo_sapiens|Hungary|2017	n/a	OK129335.1	European	Eastern	CSE	Hungary	Hungary:Martfu	Hungary		HU	Homo_sapiens	human	star	n/a	2017	2017
OK129336.1|Homo_sapiens|Hungary|2017	n/a	OK129336.1	European	Eastern	CSE	Hungary	Hungary:Tahitotfalu	Hungary		HU	Homo_sapiens	human	star	n/a	2017	2017
OK239658.1|Homo_sapiens|Hungary|2018	n/a	OK239658.1	European	Eastern	CSE	Hungary	Hungary:Hajduszoboszlo	Hungary		HU	Homo_sapiens	human	star	n/a	2018	2018
OK239659.1|Homo_sapiens|Hungary|2018	n/a	OK239659.1	European	Eastern	CSE	Hungary	Hungary:Kecskemet	Hungary		HU	Homo_sapiens	human	star	n/a	2018	2018
OK239660.1|Homo_sapiens|Hungary|2018	n/a	OK239660.1	European	Eastern	CSE	Hungary	Hungary:Budapest	Hungary		HU	Homo_sapiens	human	star	n/a	2018	2018
OK239661.1|Homo_sapiens|Hungary|2018	n/a	OK239661.1	European	Eastern	CSE	Hungary	Hungary:Oroshaza	Hungary		HU	Homo_sapiens	human	star	n/a	2018	2018
OK239662.1|Homo_sapiens|Hungary|2018	n/a	OK239662.1	European	Eastern	CSE	Hungary	Hungary:Kiskunhalas	Hungary		HU	Homo_sapiens	human	star	urine	2018	2018
OK239663.1|Homo_sapiens|Hungary|2018	n/a	OK239663.1	European	Eastern	CSE	Hungary	Hungary:Nyiregyhaza	Hungary		HU	Homo_sapiens	human	star	urine	2018	2018
OK239664.1|Homo_sapiens|Hungary|2018	n/a	OK239664.1	European	Eastern	CSE	Hungary	Hungary:Dunaujvaros	Hungary		HU	Homo_sapiens	human	star	n/a	2018	2018
OK239665.1|Homo_sapiens|Hungary|2018	n/a	OK239665.1	European	Eastern	CSE	Hungary	Hungary:Debrecen	Hungary		HU	Homo_sapiens	human	star	urine	2018	2018
OK239666.1|Homo_sapiens|Hungary|2018	n/a	OK239666.1	European	Eastern	CSE	Hungary	Hungary:Bekescsaba	Hungary		HU	Homo_sapiens	human	star	urine	2018	2018
OK239667.1|Homo_sapiens|Hungary|2018	n/a	OK239667.1	European	Eastern	CSE	Hungary	Hungary:Kiskunmajsa	Hungary		HU	Homo_sapiens	human	star	urine	2018	2018
OK239668.1|Homo_sapiens|Hungary|2018	n/a	OK239668.1	European	Eastern	CSE	Hungary	Hungary:Jaszbereny	Hungary		HU	Homo_sapiens	human	star	urine	2018	2018
OK239669.1|Homo_sapiens|Hungary|2017	n/a	OK239669.1	European	Eastern	CSE	Hungary	Hungary:Jaszkiser	Hungary		HU	Homo_sapiens	human	star	n/a	2017	2017
OK239670.1|Homo_sapiens|Hungary|2018	n/a	OK239670.1	European	Eastern	CSE	Hungary	Hungary:Hajduszoboszlo	Hungary		HU	Homo_sapiens	human	star	n/a	2018	2018
OK239671.1|Homo_sapiens|Hungary|2018	n/a	OK239671.1	European	Eastern	CSE	Hungary	Hungary:Ujtelek	Hungary		HU	Homo_sapiens	human	star	urine	2018	2018
OK239672.1|Homo_sapiens|Hungary|2018	n/a	OK239672.1	European	Eastern	CSE	Hungary	Hungary:Tiszaluc	Hungary		HU	Homo_sapiens	human	star	blood	2018	2018
OL840871.1|Homo_sapiens|Greece|2018-08	n/a	OL840871.1	European	Southern	CSE	Greece	Greece	Greece		GR	Homo_sapiens	human	star	n/a	2018-08-01	2018
OL840872.1|Homo_sapiens|Greece|2018-08	n/a	OL840872.1	European	Southern	CSE	Greece	Greece	Greece		GR	Homo_sapiens	human	star	n/a	2018-08-01	2018
OL840873.1|Homo_sapiens|Greece|2018-09	n/a	OL840873.1	European	Southern	CSE	Greece	Greece	Greece		GR	Homo_sapiens	human	star	n/a	2018-09-01	2018
OL840874.1|Homo_sapiens|Greece|2019-07	n/a	OL840874.1	European	Southern	CSE	Greece	Greece	Greece		GR	Homo_sapiens	human	star	n/a	2019-07-01	2019
OL840875.1|Homo_sapiens|Greece|2019-08	n/a	OL840875.1	European	Southern	CSE	Greece	Greece	Greece		GR	Homo_sapiens	human	star	n/a	2019-08-01	2019
OL840876.1|Homo_sapiens|Greece|2019-08	n/a	OL840876.1	European	Southern	CSE	Greece	Greece	Greece		GR	Homo_sapiens	human	star	n/a	2019-08-01	2019
OL840877.1|Homo_sapiens|Greece|2019-08	n/a	OL840877.1	European	Southern	CSE	Greece	Greece	Greece		GR	Homo_sapiens	human	star	n/a	2019-08-01	2019
OL840878.1|Homo_sapiens|Greece|2019-08	n/a	OL840878.1	European	Southern	CSE	Greece	Greece	Greece		GR	Homo_sapiens	human	star	n/a	2019-08-01	2019
OL840879.1|Homo_sapiens|Greece|2019-08	n/a	OL840879.1	European	Southern	CSE	Greece	Greece	Greece		GR	Homo_sapiens	human	star	n/a	2019-08-01	2019
OL840880.1|Homo_sapiens|Greece|2020-07	n/a	OL840880.1	European	Southern	CSE	Greece	Greece	Greece		GR	Homo_sapiens	human	star	n/a	2020-07-01	2020
OL840881.1|Homo_sapiens|Greece|2020-08	n/a	OL840881.1	European	Southern	CSE	Greece	Greece	Greece		GR	Homo_sapiens	human	star	n/a	2020-08-01	2020
OL840882.1|Homo_sapiens|Greece|2020-09	n/a	OL840882.1	European	Southern	CSE	Greece	Greece	Greece		GR	Homo_sapiens	human	star	n/a	2020-09-01	2020
OL840883.1|Culex_pipiens|Greece|2019-07	n/a	OL840883.1	European	Southern	CSE	Greece	Greece	Greece		GR	Culex_pipiens	mosquito	wye-inverted	n/a	2019-07-01	2019
OL840884.1|Culex_pipiens|Greece|2019-07	n/a	OL840884.1	European	Southern	CSE	Greece	Greece	Greece		GR	Culex_pipiens	mosquito	wye-inverted	n/a	2019-07-01	2019
OL840885.1|Culex_pipiens|Greece|2019-08	n/a	OL840885.1	European	Southern	CSE	Greece	Greece	Greece		GR	Culex_pipiens	mosquito	wye-inverted	n/a	2019-08-01	2019
OL840886.1|Culex_pipiens|Greece|2020-08	n/a	OL840886.1	European	Southern	CSE	Greece	Greece	Greece		GR	Culex_pipiens	mosquito	wye-inverted	n/a	2020-08-01	2020
OL840887.1|Culex_pipiens|Greece|2020-07	n/a	OL840887.1	European	Southern	CSE	Greece	Greece	Greece		GR	Culex_pipiens	mosquito	wye-inverted	n/a	2020-07-01	2020
OL840888.1|Culex_pipiens|Greece|2020-07	n/a	OL840888.1	European	Southern	CSE	Greece	Greece	Greece		GR	Culex_pipiens	mosquito	wye-inverted	n/a	2020-07-01	2020
OL840889.1|Culex_pipiens|Greece|2020-08	n/a	OL840889.1	European	Southern	CSE	Greece	Greece	Greece		GR	Culex_pipiens	mosquito	wye-inverted	n/a	2020-08-01	2020
OL840890.1|Culex_pipiens|Greece|2020-08	n/a	OL840890.1	European	Southern	CSE	Greece	Greece	Greece		GR	Culex_pipiens	mosquito	wye-inverted	n/a	2020-08-01	2020
OL840891.1|Culex_pipiens|Greece|2020-08	n/a	OL840891.1	European	Southern	CSE	Greece	Greece	Greece		GR	Culex_pipiens	mosquito	wye-inverted	n/a	2020-08-01	2020
OL840892.1|Culex_pipiens|Greece|2020-08	n/a	OL840892.1	European	Southern	CSE	Greece	Greece	Greece		GR	Culex_pipiens	mosquito	wye-inverted	n/a	2020-08-01	2020
OL840893.1|Culex_pipiens|Greece|2020-07	n/a	OL840893.1	European	Southern	CSE	Greece	Greece	Greece		GR	Culex_pipiens	mosquito	wye-inverted	n/a	2020-07-01	2020
OL840894.1|Culex_pipiens|Greece|2021-08	n/a	OL840894.1	European	Southern	CSE	Greece	Greece	Greece		GR	Culex_pipiens	mosquito	wye-inverted	n/a	2021-08-01	2021
OL840895.1|Culex_pipiens|Greece|2021-08	n/a	OL840895.1	European	Southern	CSE	Greece	Greece	Greece		GR	Culex_pipiens	mosquito	wye-inverted	n/a	2021-08-01	2021
OL840896.1|Culex_pipiens|Greece|2021-08	n/a	OL840896.1	European	Southern	CSE	Greece	Greece	Greece		GR	Culex_pipiens	mosquito	wye-inverted	n/a	2021-08-01	2021
OL840897.1|Culex_pipiens|Greece|2021-08	n/a	OL840897.1	European	Southern	CSE	Greece	Greece	Greece		GR	Culex_pipiens	mosquito	wye-inverted	n/a	2021-08-01	2021
OL840898.1|Culex_pipiens|Greece|2021-08	n/a	OL840898.1	European	Southern	CSE	Greece	Greece	Greece		GR	Culex_pipiens	mosquito	wye-inverted	n/a	2021-08-01	2021
OL840899.1|Culex_pipiens|Greece|2021-08	n/a	OL840899.1	European	Southern	CSE	Greece	Greece	Greece		GR	Culex_pipiens	mosquito	wye-inverted	n/a	2021-08-01	2021
OM037670.1|Accipiter_gentilis|Spain|2017-09	n/a	OM037670.1	European	Western	CNW	Spain	Spain:Lerida:Catalonia	Spain		ES	Accipiter_gentilis	bird	tetragram	brain	2017-09-01	2017
OM037671.1|Accipiter_gentilis|Spain|2020-09	n/a	OM037671.1	European	Western	CNW	Spain	Spain:Lerida:Catalonia	Spain		ES	Accipiter_gentilis	bird	tetragram	brain	2020-09-01	2020
OM037672.1|Accipiter_gentilis|Spain|2020-09	n/a	OM037672.1	European	Western	CNW	Spain	Spain:Tarragona:Catalonia	Spain		ES	Accipiter_gentilis	bird	tetragram	brain	2020-09-01	2020
OM037673.1|Accipiter_gentilis|Spain|2020-09	n/a	OM037673.1	European	Western	CNW	Spain	Spain:Tarragona:Catalonia	Spain		ES	Accipiter_gentilis	bird	tetragram	brain	2020-09-01	2020
ON032488.1|Corvus_cornix|Italy-Piemonte|2020-09-07	n/a	ON032488.1	European	Southern	CNW	Italy	Italy:Piemonte	Italy:Piemonte	north	IT	Corvus_cornix	bird	tetragram	n/a	2020-09-07	2020
ON032489.1|Accipiter_gentilis|Italy-Piemonte|2020-09-01	n/a	ON032489.1	European	Southern	CNW	Italy	Italy:Piemonte	Italy:Piemonte	north	IT	Accipiter_gentilis	bird	tetragram	n/a	2020-09-01	2020
ON032490.1|Accipiter_gentilis|Italy-Piemonte|2021-08-19	n/a	ON032490.1	European	Southern	CNW	Italy	Italy:Piemonte	Italy:Piemonte	north	IT	Accipiter_gentilis	bird	tetragram	n/a	2021-08-19	2021
ON032491.1|Corvus_cornix|Italy-Lombardia|2021-08-18	n/a	ON032491.1	European	Southern	CNW	Italy	Italy:Lombardia	Italy:Lombardia	north	IT	Corvus_cornix	bird	tetragram	n/a	2021-08-18	2021
ON032492.1|Pica_pica|Italy-EmiliaRomagna|2021-08-26	n/a	ON032492.1	European	Southern	CNW	Italy	Italy:EmiliaRomagna	Italy:EmiliaRomagna	north	IT	Pica_pica	bird	tetragram	n/a	2021-08-26	2021
ON032493.1|Accipiter_gentilis|Italy-EmiliaRomagna|2021-08-29	n/a	ON032493.1	European	Southern	CNW	Italy	Italy:EmiliaRomagna	Italy:EmiliaRomagna	north	IT	Accipiter_gentilis	bird	tetragram	n/a	2021-08-29	2021
ON032494.1|Accipiter_gentilis|Italy-Sardegna|2021-08-10	n/a	ON032494.1	European	Southern	CSE	Italy	Italy:Sardegna	Italy:Sardegna	center	IT	Accipiter_gentilis	bird	tetragram	n/a	2021-08-10	2021
ON032495.1|Corvus_cornix|Italy-EmiliaRomagna|2021-09-16	n/a	ON032495.1	European	Southern	CNW	Italy	Italy:EmiliaRomagna	Italy:EmiliaRomagna	north	IT	Corvus_cornix	bird	tetragram	n/a	2021-09-16	2021
ON032497.1|Garrulus_glandarius|Italy-EmiliaRomagna|2021-08-03	n/a	ON032497.1	European	Southern	CNW	Italy	Italy:EmiliaRomagna	Italy:EmiliaRomagna	north	IT	Garrulus_glandarius	bird	tetragram	n/a	2021-08-03	2021
ON032498.1|Accipiter_gentilis|Italy-Umbria|2022-01-25	n/a	ON032498.1	European	Southern	CSE	Italy	Italy:Umbria	Italy:Umbria	center	IT	Accipiter_gentilis	bird	tetragram	n/a	2022-01-25	2022
ON755223.1|Gallus_gallus|Netherlands|2020-10-18	n/a	ON755223.1	European	Central	CNW	Netherlands	Netherlands:Province_of_Utrecht	Netherlands		NL	Gallus_gallus	bird	tetragram	feces	2020-10-18	2020
ON813217.1|Culex_antennatus|Senegal|2006	n/a	ON813217.1	African	Western	Africa	Senegal	Senegal:Thille_Boubacar	Senegal		SN	Culex_antennatus	mosquito	wye-inverted	n/a	2006	2006
ON813218.1|Culex_antennatus|Senegal|2006	n/a	ON813218.1	African	Western	Africa	Senegal	Senegal:Thille_Boubacar	Senegal		SN	Culex_antennatus	mosquito	wye-inverted	n/a	2006	2006
ON813219.1|Aedes_vexans|Senegal|2006	n/a	ON813219.1	African	Western	Africa	Senegal	Senegal:Barkedji	Senegal		SN	Aedes_vexans	mosquito	wye-inverted	n/a	2006	2006
ON813230.1|Corvus_cornix|Italy-EmiliaRomagna|2021	n/a	ON813230.1	European	Southern	CNW	Italy	Italy:EmiliaRomagna	Italy:EmiliaRomagna	north	IT	Corvus_cornix	bird	tetragram	n/a	2021	2021
ON813231.1|Pica_pica|Italy-EmiliaRomagna|2021	n/a	ON813231.1	European	Southern	CNW	Italy	Italy:EmiliaRomagna	Italy:EmiliaRomagna	north	IT	Pica_pica	bird	tetragram	n/a	2021	2021
ON813232.1|Accipiter_gentilis|Italy-Sardegna|2021	n/a	ON813232.1	European	Southern	CSE	Italy	Italy:Sardegna	Italy:Sardegna	center	IT	Accipiter_gentilis	bird	tetragram	n/a	2021	2021
ON813233.1|Accipiter_gentilis|Italy-Piemonte|2022	n/a	ON813233.1	European	Southern	CNW	Italy	Italy:Piemonte	Italy:Piemonte	north	IT	Accipiter_gentilis	bird	tetragram	n/a	2022	2022
OP009516.1|Culex_pipiens|Italy-Veneto-Verona|2021	n/a	OP009516.1	European	Southern	CNW	Italy	Italy:Veneto:Verona	Italy:Veneto:Verona	north	IT	Culex_pipiens	mosquito	wye-inverted	n/a	2021	2021
OP009517.1|Culex_pipiens|Italy-Veneto-Treviso|2021	n/a	OP009517.1	European	Southern	CNW	Italy	Italy:Veneto:Treviso	Italy:Veneto:Treviso	north	IT	Culex_pipiens	mosquito	wye-inverted	n/a	2021	2021
OP179287.1|Homo_sapiens|Hungary|2021-08	n/a	OP179287.1	European	Eastern	CSE	Hungary	Hungary	Hungary		HU	Homo_sapiens	human	star	urine	2021-08-01	2021
OP179288.1|Homo_sapiens|Hungary|2021-08	n/a	OP179288.1	European	Eastern	CSE	Hungary	Hungary	Hungary		HU	Homo_sapiens	human	star	urine	2021-08-01	2021
OP345085.1|Culex_pipiens|Russia|2021	n/a	OP345085.1	European	Eastern	CSE	Russia	Russia:Voronezh	Russia		RU	Culex_pipiens	mosquito	wye-inverted	n/a	2021	2021
OP345086.1|Culex_pipiens|Russia|2021	n/a	OP345086.1	European	Eastern	CSE	Russia	Russia:Volgograd	Russia		RU	Culex_pipiens	mosquito	wye-inverted	n/a	2021	2021
OP345087.1|Culex_pipiens|Russia|2021	n/a	OP345087.1	European	Eastern	CSE	Russia	Russia:Volgograd	Russia		RU	Culex_pipiens	mosquito	wye-inverted	n/a	2021	2021
OP345088.1|Culex_pipiens|Russia|2021	n/a	OP345088.1	European	Eastern	CSE	Russia	Russia:Volgograd	Russia		RU	Culex_pipiens	mosquito	wye-inverted	n/a	2021	2021
OP345089.1|Culex_pipiens|Russia|2021	n/a	OP345089.1	European	Eastern	CSE	Russia	Russia:Volgograd	Russia		RU	Culex_pipiens	mosquito	wye-inverted	n/a	2021	2021
OP345090.1|Culex_pipiens|Russia|2021	n/a	OP345090.1	European	Eastern	CSE	Russia	Russia:Volgograd	Russia		RU	Culex_pipiens	mosquito	wye-inverted	n/a	2021	2021
OP345091.1|Culex_pipiens|Russia|2021	n/a	OP345091.1	European	Eastern	CSE	Russia	Russia:Volgograd	Russia		RU	Culex_pipiens	mosquito	wye-inverted	n/a	2021	2021
OP345092.1|Culex_pipiens|Russia|2021	n/a	OP345092.1	European	Eastern	CSE	Russia	Russia:Volgograd	Russia		RU	Culex_pipiens	mosquito	wye-inverted	n/a	2021	2021
OP345093.1|Culex_pipiens|Russia|2021	n/a	OP345093.1	European	Eastern	CSE	Russia	Russia:Volgograd	Russia		RU	Culex_pipiens	mosquito	wye-inverted	n/a	2021	2021
OP345094.1|Culex_pipiens|Russia|2021	n/a	OP345094.1	European	Eastern	CSE	Russia	Russia:Volgograd	Russia		RU	Culex_pipiens	mosquito	wye-inverted	n/a	2021	2021
OP345095.1|Culex_modestus|Russia|2021	n/a	OP345095.1	European	Eastern	CSE	Russia	Russia:Volgograd	Russia		RU	Culex_modestus	mosquito	wye-inverted	n/a	2021	2021
OP345096.1|Culex_modestus|Russia|2021	n/a	OP345096.1	European	Eastern	CSE	Russia	Russia:Volgograd	Russia		RU	Culex_modestus	mosquito	wye-inverted	n/a	2021	2021
OP345097.1|Hyalomma_marginatum|Russia|2021	n/a	OP345097.1	European	Eastern	CSE	Russia	Russia:Volgograd	Russia		RU	Hyalomma_marginatum	tick	triangle-left	n/a	2021	2021
OP345098.1|Anopheles_maculipennis|Russia|2021	n/a	OP345098.1	European	Eastern	CSE	Russia	Russia:Urupinsk	Russia		RU	Anopheles_maculipennis	mosquito	wye-inverted	n/a	2021	2021
OP345099.1|Corvus_frugilegus|Russia|2021	n/a	OP345099.1	European	Eastern	CSE	Russia	Russia:Rostov	Russia		RU	Corvus_frugilegus	bird	tetragram	n/a	2021	2021
OP345100.1|Culex_pipiens|Russia|2021	n/a	OP345100.1	European	Eastern	CSE	Russia	Russia:Dagestan	Russia		RU	Culex_pipiens	mosquito	wye-inverted	n/a	2021	2021
OP345101.1|Culex_modestus|Russia|2021	n/a	OP345101.1	European	Eastern	CSE	Russia	Russia:Astrakhan	Russia		RU	Culex_modestus	mosquito	wye-inverted	n/a	2021	2021
OP345102.1|Coloeus_monedula|Russia|2020	n/a	OP345102.1	European	Eastern	CSE	Russia	Russia:Volgograd	Russia		RU	Coloeus_monedula	bird	tetragram	n/a	2020	2020
OP345103.1|Podiceps_cristatus|Russia|2020	n/a	OP345103.1	European	Eastern	CSE	Russia	Russia:Volgograd	Russia		RU	Podiceps_cristatus	bird	tetragram	n/a	2020	2020
OP345104.1|Corvus_frugilegus|Russia|2020	n/a	OP345104.1	European	Eastern	CSE	Russia	Russia:Rostov	Russia		RU	Corvus_frugilegus	bird	tetragram	n/a	2020	2020
OP345105.1|Culex_pipiens|Russia|2020	n/a	OP345105.1	European	Eastern	CSE	Russia	Russia:Volgograd	Russia		RU	Culex_pipiens	mosquito	wye-inverted	n/a	2020	2020
OP345106.1|Culex_pipiens|Russia|2020	n/a	OP345106.1	European	Eastern	CSE	Russia	Russia:Volgograd	Russia		RU	Culex_pipiens	mosquito	wye-inverted	n/a	2020	2020
OP345107.1|Homo_sapiens|Russia|2019	n/a	OP345107.1	European	Eastern	CSE	Russia	Russia:Volgograd	Russia		RU	Homo_sapiens	human	star	n/a	2019	2019
OP345108.1|Culex_pipiens|Russia|2019	n/a	OP345108.1	European	Eastern	CSE	Russia	Russia:Volgograd	Russia		RU	Culex_pipiens	mosquito	wye-inverted	n/a	2019	2019
OP734238.1|Pica_pica|Italy-EmiliaRomagna|2022-08-10	n/a	OP734238.1	European	Southern	CNW	Italy	Italy:EmiliaRomagna	Italy:EmiliaRomagna	north	IT	Pica_pica	bird	tetragram	n/a	2022-08-10	2022
OP734239.1|Corvus_cornix|Italy-EmiliaRomagna|2022-08-10	n/a	OP734239.1	European	Southern	CNW	Italy	Italy:EmiliaRomagna	Italy:EmiliaRomagna	north	IT	Corvus_cornix	bird	tetragram	n/a	2022-08-10	2022
OP734240.1|Culex_pipiens|Italy-Piemonte|2022-08-18	n/a	OP734240.1	European	Southern	CNW	Italy	Italy:Piemonte	Italy:Piemonte	north	IT	Culex_pipiens	mosquito	wye-inverted	n/a	2022-08-18	2022
OP734241.1|Culex_pipiens|Italy-Piemonte|2022-08-25	n/a	OP734241.1	European	Southern	CNW	Italy	Italy:Piemonte	Italy:Piemonte	north	IT	Culex_pipiens	mosquito	wye-inverted	n/a	2022-08-25	2022
OP734242.1|Athene_noctua|Italy-EmiliaRomagna|2022-08-31	n/a	OP734242.1	European	Southern	CNW	Italy	Italy:EmiliaRomagna	Italy:EmiliaRomagna	north	IT	Athene_noctua	bird	tetragram	n/a	2022-08-31	2022
OP734243.1|Culex_pipiens|Italy-EmiliaRomagna|2022-09-02	n/a	OP734243.1	European	Southern	CNW	Italy	Italy:EmiliaRomagna	Italy:EmiliaRomagna	north	IT	Culex_pipiens	mosquito	wye-inverted	n/a	2022-09-02	2022
OP734244.1|Passer_domesticus|Italy-Veneto|2022-09-09	n/a	OP734244.1	European	Southern	CNW	Italy	Italy:Veneto	Italy:Veneto	north	IT	Passer_domesticus	bird	tetragram	n/a	2022-09-09	2022
OP762592.1||Netherlands|2020-09-15	n/a	OP762592.1	European	Central	CNW	Netherlands	Netherlands:Province_of_Utrecht:Haarzuilens	Netherlands		NL		n/a	cross	n/a	2020-09-15	2020
OP762593.1|Culex_pipiens|Netherlands|2020-09-15	n/a	OP762593.1	European	Central	CNW	Netherlands	Netherlands:Province_of_Utrecht:Haarzuilens	Netherlands		NL	Culex_pipiens	mosquito	wye-inverted	pooled insects	2020-09-15	2020
OP762594.1||Netherlands|2020-09-15	n/a	OP762594.1	European	Central	CNW	Netherlands	Netherlands:Province_of_Utrecht:Haarzuilens	Netherlands		NL		n/a	cross	n/a	2020-09-15	2020
OP762595.1|Phylloscopus_collybita|Netherlands|2020-09-27	n/a	OP762595.1	European	Central	CNW	Netherlands	Netherlands:Province_of_Utrecht:Haarzuilens	Netherlands		NL	Phylloscopus_collybita	bird	tetragram	n/a	2020-09-27	2020
OP762596.1|Passer_domesticus|Netherlands|2020-09-26	n/a	OP762596.1	European	Central	CNW	Netherlands	Netherlands:Province_of_Utrecht:Vleuten	Netherlands		NL	Passer_domesticus	bird	tetragram	n/a	2020-09-26	2020
OP762597.1|Gallus_gallus|Netherlands|2020-10-18	n/a	OP762597.1	European	Central	CNW	Netherlands	Netherlands:Province_of_Utrecht:Vleuten	Netherlands		NL	Gallus_gallus	bird	tetragram	n/a	2020-10-18	2020
OP804520.1|Corvus_cornix|Poland|2022-10	n/a	OP804520.1	European	Eastern	CSE	Poland	Poland	Poland		PL	Corvus_cornix	bird	tetragram	n/a	2022-10-01	2022
OP850024.1||Italy-EmiliaRomagna|2022-08-04	n/a	OP850024.1	European	Southern	CNW	Italy	Italy:EmiliaRomagna	Italy:EmiliaRomagna	north	IT		n/a	cross	n/a	2022-08-04	2022
OP850025.1|Anopheles_maculipennis|Italy-Piemonte|2022-08-24	n/a	OP850025.1	European	Southern	CNW	Italy	Italy:Piemonte	Italy:Piemonte	north	IT	Anopheles_maculipennis	mosquito	wye-inverted	n/a	2022-08-24	2022
OP850026.1|Culex_pipiens|Italy-FriuliVeneziaGiulia|2022-09-01	n/a	OP850026.1	European	Southern	CNW	Italy	Italy:FriuliVeneziaGiulia	Italy:FriuliVeneziaGiulia	north	IT	Culex_pipiens	mosquito	wye-inverted	n/a	2022-09-01	2022
OP850027.1|Corvus_cornix|Italy-Piemonte|2021-08-10	n/a	OP850027.1	European	Southern	CNW	Italy	Italy:Piemonte	Italy:Piemonte	north	IT	Corvus_cornix	bird	tetragram	n/a	2021-08-10	2021
OP850028.1|Pica_pica|Italy-EmiliaRomagna|2021-08-20	n/a	OP850028.1	European	Southern	CNW	Italy	Italy:EmiliaRomagna	Italy:EmiliaRomagna	north	IT	Pica_pica	bird	tetragram	n/a	2021-08-20	2021
OP850029.1|Sylvia_atricapilla|Italy-EmiliaRomagna|2021-10-24	n/a	OP850029.1	European	Southern	CNW	Italy	Italy:EmiliaRomagna	Italy:EmiliaRomagna	north	IT	Sylvia_atricapilla	bird	tetragram	n/a	2021-10-24	2021
OQ053515.1|Homo_sapiens|Greece|2022-08-31	n/a	OQ053515.1	European	Southern	CSE	Greece	Greece	Greece		GR	Homo_sapiens	human	star	n/a	2022-08-31	2022
OQ053516.1|Homo_sapiens|Greece|2022-08-19	n/a	OQ053516.1	European	Southern	CSE	Greece	Greece	Greece		GR	Homo_sapiens	human	star	n/a	2022-08-19	2022
OQ053517.1|Culex_pipiens|Greece|2022-08-16	n/a	OQ053517.1	European	Southern	CSE	Greece	Greece	Greece		GR	Culex_pipiens	mosquito	wye-inverted	n/a	2022-08-16	2022
OQ053518.1|Culex_pipiens|Greece|2022-07-26	n/a	OQ053518.1	European	Southern	CSE	Greece	Greece	Greece		GR	Culex_pipiens	mosquito	wye-inverted	n/a	2022-07-26	2022
OQ053519.1|Culex_pipiens|Greece|2022-06-29	n/a	OQ053519.1	European	Southern	CSE	Greece	Greece	Greece		GR	Culex_pipiens	mosquito	wye-inverted	n/a	2022-06-29	2022
OQ053520.1|Culex_pipiens|Greece|2022-08-31	n/a	OQ053520.1	European	Southern	CSE	Greece	Greece	Greece		GR	Culex_pipiens	mosquito	wye-inverted	n/a	2022-08-31	2022
OQ053521.1|Culex_pipiens|Greece|2022-09-07	n/a	OQ053521.1	European	Southern	CSE	Greece	Greece	Greece		GR	Culex_pipiens	mosquito	wye-inverted	n/a	2022-09-07	2022
OQ053522.1|Culex_pipiens|Greece|2022-08-18	n/a	OQ053522.1	European	Southern	CSE	Greece	Greece	Greece		GR	Culex_pipiens	mosquito	wye-inverted	n/a	2022-08-18	2022
OQ053523.1|Culex_pipiens|Greece|2022-07-13	n/a	OQ053523.1	European	Southern	CSE	Greece	Greece	Greece		GR	Culex_pipiens	mosquito	wye-inverted	n/a	2022-07-13	2022
OQ053524.1|Culex_pipiens|Greece|2022-07-29	n/a	OQ053524.1	European	Southern	CSE	Greece	Greece	Greece		GR	Culex_pipiens	mosquito	wye-inverted	n/a	2022-07-29	2022
OQ053525.1|Culex_pipiens|Greece|2022-08-03	n/a	OQ053525.1	European	Southern	CSE	Greece	Greece	Greece		GR	Culex_pipiens	mosquito	wye-inverted	n/a	2022-08-03	2022
OQ053526.1|Culex_pipiens|Greece|2022-08-18	n/a	OQ053526.1	European	Southern	CSE	Greece	Greece	Greece		GR	Culex_pipiens	mosquito	wye-inverted	n/a	2022-08-18	2022
OQ053527.1|Culex_pipiens|Greece|2022-08-22	n/a	OQ053527.1	European	Southern	CSE	Greece	Greece	Greece		GR	Culex_pipiens	mosquito	wye-inverted	n/a	2022-08-22	2022
OQ053528.1|Culex_pipiens|Greece|2022-08-31	n/a	OQ053528.1	European	Southern	CSE	Greece	Greece	Greece		GR	Culex_pipiens	mosquito	wye-inverted	n/a	2022-08-31	2022
OQ053529.1|Culex_pipiens|Greece|2022-08-29	n/a	OQ053529.1	European	Southern	CSE	Greece	Greece	Greece		GR	Culex_pipiens	mosquito	wye-inverted	n/a	2022-08-29	2022
OQ053530.1|Culex_pipiens|Greece|2022-08-16	n/a	OQ053530.1	European	Southern	CSE	Greece	Greece	Greece		GR	Culex_pipiens	mosquito	wye-inverted	n/a	2022-08-16	2022
OQ053531.1|Culex_pipiens|Greece|2022-08-24	n/a	OQ053531.1	European	Southern	CSE	Greece	Greece	Greece		GR	Culex_pipiens	mosquito	wye-inverted	n/a	2022-08-24	2022
OQ053532.1|Culex_pipiens|Greece|2022-07-11	n/a	OQ053532.1	European	Southern	CSE	Greece	Greece	Greece		GR	Culex_pipiens	mosquito	wye-inverted	n/a	2022-07-11	2022
OQ053533.1|Culex_pipiens|Greece|2022-08-24	n/a	OQ053533.1	European	Southern	CSE	Greece	Greece	Greece		GR	Culex_pipiens	mosquito	wye-inverted	n/a	2022-08-24	2022
OQ053534.1|Culex_pipiens|Greece|2022-08-30	n/a	OQ053534.1	European	Southern	CSE	Greece	Greece	Greece		GR	Culex_pipiens	mosquito	wye-inverted	n/a	2022-08-30	2022
OQ053535.1|Culex_pipiens|Greece|2022-07-27	n/a	OQ053535.1	European	Southern	CSE	Greece	Greece	Greece		GR	Culex_pipiens	mosquito	wye-inverted	n/a	2022-07-27	2022
OQ053536.1|Culex_pipiens|Greece|2022-08-08	n/a	OQ053536.1	European	Southern	CSE	Greece	Greece	Greece		GR	Culex_pipiens	mosquito	wye-inverted	n/a	2022-08-08	2022
OQ053537.1|Culex_pipiens|Greece|2022-07-28	n/a	OQ053537.1	European	Southern	CSE	Greece	Greece	Greece		GR	Culex_pipiens	mosquito	wye-inverted	n/a	2022-07-28	2022
OQ053538.1|Culex_pipiens|Greece|2022-08-10	n/a	OQ053538.1	European	Southern	CSE	Greece	Greece	Greece		GR	Culex_pipiens	mosquito	wye-inverted	n/a	2022-08-10	2022
OQ053539.1|Culex_pipiens|Greece|2022-07-18	n/a	OQ053539.1	European	Southern	CSE	Greece	Greece	Greece		GR	Culex_pipiens	mosquito	wye-inverted	n/a	2022-07-18	2022
OQ204314.1|Culex_pipiens|Italy-Toscana|2022-10-07	n/a	OQ204314.1	European	Southern	CNW	Italy	Italy:Toscana	Italy:Toscana	center	IT	Culex_pipiens	mosquito	wye-inverted	n/a	2022-10-07	2022
OQ204315.1|Equus_caballus|Italy-Sicilia|2022-11-02	n/a	OQ204315.1	European	Southern	CNW	Italy	Italy:Sicilia	Italy:Sicilia	south	IT	Equus_caballus	mammal	square	n/a	2022-11-02	2022
OQ214888.1|Culex_pipiens|Russia|2022	n/a	OQ214888.1	European	Eastern	CSE	Russia	Russia:Kalmikia	Russia		RU	Culex_pipiens	mosquito	wye-inverted	n/a	2022	2022
OQ214889.1|Culex_pipiens|Russia|2022	n/a	OQ214889.1	European	Eastern	CSE	Russia	Russia:Stavropol	Russia		RU	Culex_pipiens	mosquito	wye-inverted	n/a	2022	2022
OQ214890.1|Culex_pipiens|Russia|2022	n/a	OQ214890.1	European	Eastern	CSE	Russia	Russia:Volgograd	Russia		RU	Culex_pipiens	mosquito	wye-inverted	n/a	2022	2022
OQ214891.1|Culex_pipiens|Russia|2022	n/a	OQ214891.1	European	Eastern	CSE	Russia	Russia:Volgograd	Russia		RU	Culex_pipiens	mosquito	wye-inverted	n/a	2022	2022
OQ357821.1|Culex_perexiguus|Spain|2022	n/a	OQ357821.1	European	Western	CNW	Spain	Spain	Spain		ES	Culex_perexiguus	mosquito	wye-inverted	n/a	2022	2022
OQ725906.1|Culex_pipiens|Germany|2022-07-25	n/a	OQ725906.1	European	Central	CNW	Germany	Germany	Germany		DE	Culex_pipiens	mosquito	wye-inverted	n/a	2022-07-25	2022
OQ725907.1|Culex_pipiens|Germany|2022-07-25	n/a	OQ725907.1	European	Central	CNW	Germany	Germany	Germany		DE	Culex_pipiens	mosquito	wye-inverted	n/a	2022-07-25	2022
OQ725908.1|Culex_pipiens|Germany|2022-07-25	n/a	OQ725908.1	European	Central	CNW	Germany	Germany	Germany		DE	Culex_pipiens	mosquito	wye-inverted	n/a	2022-07-25	2022
OQ725909.1|Culex_pipiens|Germany|2022-08-18	n/a	OQ725909.1	European	Central	CNW	Germany	Germany	Germany		DE	Culex_pipiens	mosquito	wye-inverted	n/a	2022-08-18	2022
OR091151.1|Culex_pipiens|Switzerland|2022-08	n/a	OR091151.1	European	Central	CNW	Switzerland	Switzerland	Switzerland		CH	Culex_pipiens	mosquito	wye-inverted	n/a	2022-08-01	2022
OR091152.1|Culex_pipiens|Switzerland|2022-08	n/a	OR091152.1	European	Central	CNW	Switzerland	Switzerland:Ticino	Switzerland		CH	Culex_pipiens	mosquito	wye-inverted	n/a	2022-08-01	2022
OR091153.1|Culex_pipiens|Switzerland|2022-09	n/a	OR091153.1	European	Central	CNW	Switzerland	Switzerland:Ticino	Switzerland		CH	Culex_pipiens	mosquito	wye-inverted	n/a	2022-09-01	2022
OR091154.1|Culex_pipiens|Switzerland|2022-09	n/a	OR091154.1	European	Central	CNW	Switzerland	Switzerland:Ticino	Switzerland		CH	Culex_pipiens	mosquito	wye-inverted	n/a	2022-09-01	2022
OR091155.1|Culex_pipiens|Switzerland|2022-09	n/a	OR091155.1	European	Central	CNW	Switzerland	Switzerland:Ticino	Switzerland		CH	Culex_pipiens	mosquito	wye-inverted	n/a	2022-09-01	2022
OR091156.1|Culex_pipiens|Switzerland|2022-08	n/a	OR091156.1	European	Central	CNW	Switzerland	Switzerland:Ticino	Switzerland		CH	Culex_pipiens	mosquito	wye-inverted	n/a	2022-08-01	2022
OR091157.1|Culex_pipiens|Switzerland|2022-10	n/a	OR091157.1	European	Central	CNW	Switzerland	Switzerland:Ticino	Switzerland		CH	Culex_pipiens	mosquito	wye-inverted	n/a	2022-10-01	2022
OR091158.1|Culex_pipiens|Switzerland|2022-09	n/a	OR091158.1	European	Central	CNW	Switzerland	Switzerland:Ticino	Switzerland		CH	Culex_pipiens	mosquito	wye-inverted	n/a	2022-09-01	2022
OR159869.1|Culex_pipiens|Russia|2022	n/a	OR159869.1	European	Eastern	CSE	Russia	Russia:Kalmikia	Russia		RU	Culex_pipiens	mosquito	wye-inverted	n/a	2022	2022
OR159870.1|Culex_pipiens|Russia|2022	n/a	OR159870.1	European	Eastern	CSE	Russia	Russia:Kalmikia	Russia		RU	Culex_pipiens	mosquito	wye-inverted	n/a	2022	2022
OR159871.1|Culex_modestus|Russia|2022	n/a	OR159871.1	European	Eastern	CSE	Russia	Russia:Karachay-Cherkessia	Russia		RU	Culex_modestus	mosquito	wye-inverted	n/a	2022	2022
OR159872.1|Culex_modestus|Russia|2022	n/a	OR159872.1	European	Eastern	CSE	Russia	Russia:Volgograd	Russia		RU	Culex_modestus	mosquito	wye-inverted	n/a	2022	2022
OR159873.1|Culex_pipiens|Russia|2022	n/a	OR159873.1	European	Eastern	CSE	Russia	Russia:Stavropol	Russia		RU	Culex_pipiens	mosquito	wye-inverted	n/a	2022	2022
OR757498.1||Russia|2023	n/a	OR757498.1	European	Eastern	CSE	Russia	Russia:Rostov	Russia		RU		n/a	cross	blood	2023	2023
OR757499.1||Russia|2023	n/a	OR757499.1	European	Eastern	CSE	Russia	Russia:Krasnodar	Russia		RU		n/a	cross	blood	2023	2023
OR757500.1||Russia|2023	n/a	OR757500.1	European	Eastern	CSE	Russia	Russia:Volgograd	Russia		RU		n/a	cross	n/a	2023	2023
OR757501.1||Russia|2023	n/a	OR757501.1	European	Eastern	CSE	Russia	Russia:Bashkortostan	Russia		RU		n/a	cross	blood	2023	2023
OR757502.1||Russia|2023	n/a	OR757502.1	European	Eastern	CSE	Russia	Russia:Krasnodar	Russia		RU		n/a	cross	blood	2023	2023
OR757503.1||Russia|2023	n/a	OR757503.1	European	Eastern	CSE	Russia	Russia:Krasnodar	Russia		RU		n/a	cross	n/a	2023	2023
OR757504.1|Hyalomma_scupense|Russia|2023	n/a	OR757504.1	European	Eastern	CSE	Russia	Russia:Volgograd	Russia		RU	Hyalomma_scupense	tick	triangle-left	n/a	2023	2023
OR757505.1|Hyalomma_scupense|Russia|2023	n/a	OR757505.1	European	Eastern	CSE	Russia	Russia:Volgograd	Russia		RU	Hyalomma_scupense	tick	triangle-left	n/a	2023	2023
OR757506.1|Dermacentor_marginatus|Russia|2023	n/a	OR757506.1	European	Eastern	CSE	Russia	Russia:Volgograd	Russia		RU	Dermacentor_marginatus	tick	triangle-left	n/a	2023	2023
OR757507.1|Ochlerotatus_communis|Russia|2023	n/a	OR757507.1	European	Eastern	CSE	Russia	Russia:Saratov	Russia		RU	Ochlerotatus_communis	mosquito	wye-inverted	n/a	2023	2023
OR757508.1|Homo_sapiens|Russia|2023	n/a	OR757508.1	European	Eastern	CSE	Russia	Russia:Kabardino-Balkaria	Russia		RU	Homo_sapiens	human	star	blood	2023	2023
OR757509.1|Culex_pipiens|Russia|2023	n/a	OR757509.1	European	Eastern	CSE	Russia	Russia:Astrakhan	Russia		RU	Culex_pipiens	mosquito	wye-inverted	n/a	2023	2023
OR757510.1|Homo_sapiens|Russia|2023	n/a	OR757510.1	European	Eastern	CSE	Russia	Russia:Chuvashiya	Russia		RU	Homo_sapiens	human	star	blood	2023	2023
OR757511.1|Homo_sapiens|Russia|2023	n/a	OR757511.1	European	Eastern	CSE	Russia	Russia:Krasnodar	Russia		RU	Homo_sapiens	human	star	blood	2023	2023
OR757512.1|Anopheles_maculipennis|Russia|2023	n/a	OR757512.1	European	Eastern	CSE	Russia	Russia:Vladikavkaz	Russia		RU	Anopheles_maculipennis	mosquito	wye-inverted	n/a	2023	2023
OX442271.1|Phoenicopterus_chilensis|Germany|2020-09	n/a	OX442271.1	European	Central	CNW	Germany	Germany	Germany		DE	Phoenicopterus_chilensis	bird	tetragram	n/a	2020-09-01	2020
OX442272.1|Equus_caballus|Germany|2020-09-02	n/a	OX442272.1	European	Central	CNW	Germany	Germany	Germany		DE	Equus_caballus	mammal	square	n/a	2020-09-02	2020
OX442273.1|Parus_major|Germany|2020-08	n/a	OX442273.1	European	Central	CNW	Germany	Germany	Germany		DE	Parus_major	bird	tetragram	n/a	2020-08-01	2020
OX442274.1|Phoenicopterus_sp.|Germany|2020-09	n/a	OX442274.1	European	Central	CNW	Germany	Germany	Germany		DE	Phoenicopterus_sp.	bird	tetragram	n/a	2020-09-01	2020
OX442275.1|Pyrrhocorax_graculus|Germany|2020-07-12	n/a	OX442275.1	European	Central	CNW	Germany	Germany	Germany		DE	Pyrrhocorax_graculus	bird	tetragram	n/a	2020-07-12	2020
OX442276.1|Buteo|Germany|2020-08	n/a	OX442276.1	European	Central	CNW	Germany	Germany	Germany		DE	Buteo	bird	tetragram	n/a	2020-08-01	2020
OX442277.1|Bubo_scandiacus|Germany|2020-09-02	n/a	OX442277.1	European	Central	CNW	Germany	Germany	Germany		DE	Bubo_scandiacus	bird	tetragram	n/a	2020-09-02	2020
OX442278.1|Serinus_canaria|Germany|2020-09	n/a	OX442278.1	European	Central	CNW	Germany	Germany	Germany		DE	Serinus_canaria	bird	tetragram	n/a	2020-09-01	2020
OX442279.1|Accipiter_gentilis|Germany|2020-07-30	n/a	OX442279.1	European	Central	CNW	Germany	Germany	Germany		DE	Accipiter_gentilis	bird	tetragram	n/a	2020-07-30	2020
OX442280.1|Phoenicopterus_sp.|Germany|2020-08	n/a	OX442280.1	European	Central	CNW	Germany	Germany	Germany		DE	Phoenicopterus_sp.	bird	tetragram	n/a	2020-08-01	2020
OX442281.1|Passer_sp.|Germany|2020-09	n/a	OX442281.1	European	Central	CNW	Germany	Germany	Germany		DE	Passer_sp.	bird	tetragram	n/a	2020-09-01	2020
OX442282.1|Phoenicopterus_ruber|Germany|2020-08-22	n/a	OX442282.1	European	Central	CNW	Germany	Germany	Germany		DE	Phoenicopterus_ruber	bird	tetragram	n/a	2020-08-22	2020
OX442283.1|Cyanistes_caeruleus|Germany|2020-08	n/a	OX442283.1	European	Central	CNW	Germany	Germany	Germany		DE	Cyanistes_caeruleus	bird	tetragram	n/a	2020-08-01	2020
OX442284.1|Bubo_scandiacus|Germany|2020-07-12	n/a	OX442284.1	European	Central	CNW	Germany	Germany	Germany		DE	Bubo_scandiacus	bird	tetragram	n/a	2020-07-12	2020
OX442285.1|Accipiter_gentilis|Germany|2020-08-31	n/a	OX442285.1	European	Central	CNW	Germany	Germany	Germany		DE	Accipiter_gentilis	bird	tetragram	n/a	2020-08-31	2020
OX442286.1|Cyanistes_caeruleus|Germany|2020-08	n/a	OX442286.1	European	Central	CNW	Germany	Germany	Germany		DE	Cyanistes_caeruleus	bird	tetragram	n/a	2020-08-01	2020
OX442287.1|Phoenicopterus_sp.|Germany|2020-08-18	n/a	OX442287.1	European	Central	CNW	Germany	Germany	Germany		DE	Phoenicopterus_sp.	bird	tetragram	n/a	2020-08-18	2020
OX442288.1|Cyanistes_caeruleus|Germany|2020	n/a	OX442288.1	European	Central	CNW	Germany	Germany	Germany		DE	Cyanistes_caeruleus	bird	tetragram	n/a	2020	2020
OX442289.1|Accipiter_gentilis|Germany|2020-08-23	n/a	OX442289.1	European	Central	CNW	Germany	Germany	Germany		DE	Accipiter_gentilis	bird	tetragram	n/a	2020-08-23	2020
OX442290.1|Lathamus_discolor|Germany|2020-09-21	n/a	OX442290.1	European	Central	CNW	Germany	Germany	Germany		DE	Lathamus_discolor	bird	tetragram	n/a	2020-09-21	2020
OX442291.1|Bubo_scandiacus|Germany|2020-09-02	n/a	OX442291.1	European	Central	CNW	Germany	Germany	Germany		DE	Bubo_scandiacus	bird	tetragram	n/a	2020-09-02	2020
OX442292.1|Accipiter_gentilis|Germany|2020-08	n/a	OX442292.1	European	Central	CNW	Germany	Germany	Germany		DE	Accipiter_gentilis	bird	tetragram	n/a	2020-08-01	2020
OX442293.1|Phoenicopterus_chilensis|Germany|2020-08-25	n/a	OX442293.1	European	Central	CNW	Germany	Germany	Germany		DE	Phoenicopterus_chilensis	bird	tetragram	n/a	2020-08-25	2020
OX442294.1|Accipiter_gentilis|Germany|2020-08-14	n/a	OX442294.1	European	Central	CNW	Germany	Germany	Germany		DE	Accipiter_gentilis	bird	tetragram	n/a	2020-08-14	2020
OX442295.1|Athene_noctua|Germany|2020-09	n/a	OX442295.1	European	Central	CNW	Germany	Germany	Germany		DE	Athene_noctua	bird	tetragram	n/a	2020-09-01	2020
OX442296.1|Cyanistes_caeruleus|Germany|2020-08	n/a	OX442296.1	European	Central	CNW	Germany	Germany	Germany		DE	Cyanistes_caeruleus	bird	tetragram	n/a	2020-08-01	2020
OX442297.1|Mergus_squamatus|Germany|2019	n/a	OX442297.1	European	Central	CNW	Germany	Germany	Germany		DE	Mergus_squamatus	bird	tetragram	n/a	2019	2019
OX442298.1|Accipiter_gentilis|Germany|2020-09	n/a	OX442298.1	European	Central	CNW	Germany	Germany	Germany		DE	Accipiter_gentilis	bird	tetragram	n/a	2020-09-01	2020
OX442299.1|Bombycilla_garrulus|Germany|2020-08-11	n/a	OX442299.1	European	Central	CNW	Germany	Germany	Germany		DE	Bombycilla_garrulus	bird	tetragram	n/a	2020-08-11	2020
OX442300.1|Accipiter_gentilis|Germany|2020-08-09	n/a	OX442300.1	European	Central	CNW	Germany	Germany	Germany		DE	Accipiter_gentilis	bird	tetragram	n/a	2020-08-09	2020
OX442301.1|Garrulus_glandarius|Germany|2020-08	n/a	OX442301.1	European	Central	CNW	Germany	Germany	Germany		DE	Garrulus_glandarius	bird	tetragram	n/a	2020-08-01	2020
OX442302.1|Accipiter_gentilis|Germany|2020-09	n/a	OX442302.1	European	Central	CNW	Germany	Germany	Germany		DE	Accipiter_gentilis	bird	tetragram	n/a	2020-09-01	2020
OX442303.1|Cyanistes_caeruleus|Germany|2020-08	n/a	OX442303.1	European	Central	CNW	Germany	Germany	Germany		DE	Cyanistes_caeruleus	bird	tetragram	n/a	2020-08-01	2020
OX442304.1|Bubo_scandiacus|Germany|2020-08-15	n/a	OX442304.1	European	Central	CNW	Germany	Germany	Germany		DE	Bubo_scandiacus	bird	tetragram	n/a	2020-08-15	2020
OX442305.1|Accipiter_gentilis|Germany|2020-08-01	n/a	OX442305.1	European	Central	CNW	Germany	Germany	Germany		DE	Accipiter_gentilis	bird	tetragram	n/a	2020-08-01	2020
OX442306.1|Accipiter_gentilis|Germany|2020-08-08	n/a	OX442306.1	European	Central	CNW	Germany	Germany	Germany		DE	Accipiter_gentilis	bird	tetragram	n/a	2020-08-08	2020
OX442307.1|Accipiter_gentilis|Germany|2020-08-13	n/a	OX442307.1	European	Central	CNW	Germany	Germany	Germany		DE	Accipiter_gentilis	bird	tetragram	n/a	2020-08-13	2020
OX442308.1|Phoenicopterus_sp.|Germany|2020-08-19	n/a	OX442308.1	European	Central	CNW	Germany	Germany	Germany		DE	Phoenicopterus_sp.	bird	tetragram	n/a	2020-08-19	2020
OX442309.1|Athene_noctua|Germany|2020-08-18	n/a	OX442309.1	European	Central	CNW	Germany	Germany	Germany		DE	Athene_noctua	bird	tetragram	n/a	2020-08-18	2020
OX442310.1|Equus_caballus|Germany|2018-09-11	n/a	OX442310.1	European	Central	CNW	Germany	Germany	Germany		DE	Equus_caballus	mammal	square	n/a	2018-09-11	2018
OX442311.1|Corvus_cornix|Germany|2020-08-18	n/a	OX442311.1	European	Central	CNW	Germany	Germany	Germany		DE	Corvus_cornix	bird	tetragram	n/a	2020-08-18	2020
OX442312.1|Accipiter_gentilis|Germany|2020-06-13	n/a	OX442312.1	European	Central	CNW	Germany	Germany	Germany		DE	Accipiter_gentilis	bird	tetragram	n/a	2020-06-13	2020
OX442313.1|Equus_caballus|Germany|2020-09-29	n/a	OX442313.1	European	Central	CNW	Germany	Germany	Germany		DE	Equus_caballus	mammal	square	n/a	2020-09-29	2020
OX442347.1|Cyanistes_caeruleus|Germany|2020-07-07	n/a	OX442347.1	European	Central	CNW	Germany	Germany	Germany		DE	Cyanistes_caeruleus	bird	tetragram	n/a	2020-07-07	2020
OX442348.1|Accipiter_gentilis|Germany|2020-09	n/a	OX442348.1	European	Central	CNW	Germany	Germany	Germany		DE	Accipiter_gentilis	bird	tetragram	n/a	2020-09-01	2020
OX451204.1|Phoenicopterus_chilensis|Germany|2020-08-26	n/a	OX451204.1	European	Central	CNW	Germany	Germany	Germany		DE	Phoenicopterus_chilensis	bird	tetragram	n/a	2020-08-26	2020
OZ221437.1|Homo_sapiens|Spain|2024-09-10	n/a	OZ221437.1	European	Western	CNW	Spain	Spain	Spain		ES	Homo_sapiens	human	star	n/a	2024-09-10	2024
OZ261141.1|Culicidae|France|2024-08-28	n/a	OZ261141.1	European	Central	CNW	France	France:Occitanie	France		FR	Culicidae	mosquito	wye-inverted	n/a	2024-08-28	2024
OZ261142.1|Culicidae|France|2024-08-28	n/a	OZ261142.1	European	Central	CNW	France	France:Occitanie	France		FR	Culicidae	mosquito	wye-inverted	n/a	2024-08-28	2024
OZ261143.1|Homo_sapiens|France|2024-08-23	n/a	OZ261143.1	European	Central	CNW	France	France:PACA	France		FR	Homo_sapiens	human	star	n/a	2024-08-23	2024
OZ261144.1|Culicidae|France|2024-08-02	n/a	OZ261144.1	European	Central	CNW	France	France:PACA	France		FR	Culicidae	mosquito	wye-inverted	n/a	2024-08-02	2024
OZ261145.1|Culicidae|France|2024-08-28	n/a	OZ261145.1	European	Central	CNW	France	France:Occitanie	France		FR	Culicidae	mosquito	wye-inverted	n/a	2024-08-28	2024
OZ261146.1|Culicidae|France|2024-08-29	n/a	OZ261146.1	European	Central	CNW	France	France:Occitanie	France		FR	Culicidae	mosquito	wye-inverted	n/a	2024-08-29	2024
OZ261147.1|Culicidae|France|2024-08-23	n/a	OZ261147.1	European	Central	CNW	France	France:PACA	France		FR	Culicidae	mosquito	wye-inverted	n/a	2024-08-23	2024
OZ261148.1|Culicidae|France|2024-08-02	n/a	OZ261148.1	European	Central	CNW	France	France:PACA	France		FR	Culicidae	mosquito	wye-inverted	n/a	2024-08-02	2024
OZ261149.1|Culicidae|France|2024-08-21	n/a	OZ261149.1	European	Central	CNW	France	France:Occitanie	France		FR	Culicidae	mosquito	wye-inverted	n/a	2024-08-21	2024
PP104328.1|Culex_pipiens|Italy-EmiliaRomagna|2023-07-15	n/a	PP104328.1	European	Southern	CNW	Italy	Italy:EmiliaRomagna	Italy:EmiliaRomagna	north	IT	Culex_pipiens	mosquito	wye-inverted	n/a	2023-07-15	2023
PP104329.1|Corvidae|Italy-EmiliaRomagna|2023-07-15	n/a	PP104329.1	European	Southern	CNW	Italy	Italy:EmiliaRomagna	Italy:EmiliaRomagna	north	IT	Corvidae	bird	tetragram	n/a	2023-07-15	2023
PP104330.1|Culex_pipiens|Italy-Lombardia|2023-07-15	n/a	PP104330.1	European	Southern	CNW	Italy	Italy:Lombardia	Italy:Lombardia	north	IT	Culex_pipiens	mosquito	wye-inverted	n/a	2023-07-15	2023
PP104331.1|Corvidae|Italy-EmiliaRomagna|2023-07-15	n/a	PP104331.1	European	Southern	CNW	Italy	Italy:EmiliaRomagna	Italy:EmiliaRomagna	north	IT	Corvidae	bird	tetragram	n/a	2023-07-15	2023
PP104332.1|Corvidae|Italy-EmiliaRomagna|2023-07-28	n/a	PP104332.1	European	Southern	CNW	Italy	Italy:EmiliaRomagna	Italy:EmiliaRomagna	north	IT	Corvidae	bird	tetragram	n/a	2023-07-28	2023
PP104333.1|Accipiter_gentilis|Italy-Lombardia|2023-08-10	n/a	PP104333.1	European	Southern	CNW	Italy	Italy:Lombardia	Italy:Lombardia	north	IT	Accipiter_gentilis	bird	tetragram	n/a	2023-08-10	2023
PP104334.1|Corvus|Italy-Lombardia|2023-08-10	n/a	PP104334.1	European	Southern	CNW	Italy	Italy:Lombardia	Italy:Lombardia	north	IT	Corvus	bird	tetragram	n/a	2023-08-10	2023
PP104335.1|Corvidae|Italy-EmiliaRomagna|2023-08-11	n/a	PP104335.1	European	Southern	CNW	Italy	Italy:EmiliaRomagna	Italy:EmiliaRomagna	north	IT	Corvidae	bird	tetragram	n/a	2023-08-11	2023
PP104336.1|Strigidae|Italy-Lombardia|2023-08-17	n/a	PP104336.1	European	Southern	CNW	Italy	Italy:Lombardia	Italy:Lombardia	north	IT	Strigidae	bird	tetragram	n/a	2023-08-17	2023
PP104337.1|Corvidae|Italy-Lombardia|2023-08-17	n/a	PP104337.1	European	Southern	CNW	Italy	Italy:Lombardia	Italy:Lombardia	north	IT	Corvidae	bird	tetragram	n/a	2023-08-17	2023
PP104338.1|Culex_pipiens|Italy-EmiliaRomagna|2023-07-26	n/a	PP104338.1	European	Southern	CNW	Italy	Italy:EmiliaRomagna	Italy:EmiliaRomagna	north	IT	Culex_pipiens	mosquito	wye-inverted	n/a	2023-07-26	2023
PP104339.1|Culex_pipiens|Italy-EmiliaRomagna|2023-07-28	n/a	PP104339.1	European	Southern	CNW	Italy	Italy:EmiliaRomagna	Italy:EmiliaRomagna	north	IT	Culex_pipiens	mosquito	wye-inverted	n/a	2023-07-28	2023
PP104340.1|Culex_pipiens|Italy-Abruzzo-Teramo|2023-07-28	n/a	PP104340.1	European	Southern	CSE	Italy	Italy:Abruzzo:Teramo	Italy:Abruzzo:Teramo	center	IT	Culex_pipiens	mosquito	wye-inverted	n/a	2023-07-28	2023
PP104341.1|Culex_pipiens|Italy-Lombardia|2023-07-28	n/a	PP104341.1	European	Southern	CNW	Italy	Italy:Lombardia	Italy:Lombardia	north	IT	Culex_pipiens	mosquito	wye-inverted	n/a	2023-07-28	2023
PP104342.1|Culex_pipiens|Italy-Lombardia|2023-07-28	n/a	PP104342.1	European	Southern	CNW	Italy	Italy:Lombardia	Italy:Lombardia	north	IT	Culex_pipiens	mosquito	wye-inverted	n/a	2023-07-28	2023
PP104343.1|Culex_pipiens|Italy-EmiliaRomagna|2023-07-11	n/a	PP104343.1	European	Southern	CNW	Italy	Italy:EmiliaRomagna	Italy:EmiliaRomagna	north	IT	Culex_pipiens	mosquito	wye-inverted	n/a	2023-07-11	2023
PP104344.1|Corvus|Italy-Sardegna|2023-07-20	n/a	PP104344.1	European	Southern	CSE	Italy	Italy:Sardegna	Italy:Sardegna	center	IT	Corvus	bird	tetragram	n/a	2023-07-20	2023
PP104345.1|Culex_pipiens|Italy-Piemonte|2023-07-26	n/a	PP104345.1	European	Southern	CNW	Italy	Italy:Piemonte	Italy:Piemonte	north	IT	Culex_pipiens	mosquito	wye-inverted	n/a	2023-07-26	2023
PP104346.1|Culex_pipiens|Italy-Lombardia|2023-07-26	n/a	PP104346.1	European	Southern	CNW	Italy	Italy:Lombardia	Italy:Lombardia	north	IT	Culex_pipiens	mosquito	wye-inverted	n/a	2023-07-26	2023
PP104347.1|Corvidae|Italy-EmiliaRomagna|2023-07-26	n/a	PP104347.1	European	Southern	CNW	Italy	Italy:EmiliaRomagna	Italy:EmiliaRomagna	north	IT	Corvidae	bird	tetragram	n/a	2023-07-26	2023
PP104348.1|Culex_pipiens|Italy-EmiliaRomagna|2023-07-26	n/a	PP104348.1	European	Southern	CNW	Italy	Italy:EmiliaRomagna	Italy:EmiliaRomagna	north	IT	Culex_pipiens	mosquito	wye-inverted	n/a	2023-07-26	2023
PP104349.1|Culex_pipiens|Italy-EmiliaRomagna|2023-08-11	n/a	PP104349.1	European	Southern	CNW	Italy	Italy:EmiliaRomagna	Italy:EmiliaRomagna	north	IT	Culex_pipiens	mosquito	wye-inverted	n/a	2023-08-11	2023
PP104350.1|Culex_pipiens|Italy-EmiliaRomagna|2023-08-11	n/a	PP104350.1	European	Southern	CNW	Italy	Italy:EmiliaRomagna	Italy:EmiliaRomagna	north	IT	Culex_pipiens	mosquito	wye-inverted	n/a	2023-08-11	2023
PP104351.1|Culex_pipiens|Italy-FriuliVeneziaGiulia|2023-08-11	n/a	PP104351.1	European	Southern	CNW	Italy	Italy:FriuliVeneziaGiulia	Italy:FriuliVeneziaGiulia	north	IT	Culex_pipiens	mosquito	wye-inverted	n/a	2023-08-11	2023
PP104352.1|Culex_pipiens|Italy-EmiliaRomagna|2023-08-11	n/a	PP104352.1	European	Southern	CNW	Italy	Italy:EmiliaRomagna	Italy:EmiliaRomagna	north	IT	Culex_pipiens	mosquito	wye-inverted	n/a	2023-08-11	2023
PP104353.1|Corvus|Italy-Lombardia|2023-08-17	n/a	PP104353.1	European	Southern	CNW	Italy	Italy:Lombardia	Italy:Lombardia	north	IT	Corvus	bird	tetragram	n/a	2023-08-17	2023
PP104354.1|Culex_pipiens|Italy-Veneto|2023-08-11	n/a	PP104354.1	European	Southern	CNW	Italy	Italy:Veneto	Italy:Veneto	north	IT	Culex_pipiens	mosquito	wye-inverted	n/a	2023-08-11	2023
PP104355.1|Columbidae|Italy-EmiliaRomagna|2023-08-11	n/a	PP104355.1	European	Southern	CNW	Italy	Italy:EmiliaRomagna	Italy:EmiliaRomagna	north	IT	Columbidae	bird	tetragram	n/a	2023-08-11	2023
PP104356.1|Culex_pipiens|Italy-EmiliaRomagna|2023-08-11	n/a	PP104356.1	European	Southern	CNW	Italy	Italy:EmiliaRomagna	Italy:EmiliaRomagna	north	IT	Culex_pipiens	mosquito	wye-inverted	n/a	2023-08-11	2023
PP104357.1|Culex_pipiens|Italy-EmiliaRomagna|2023-08-11	n/a	PP104357.1	European	Southern	CNW	Italy	Italy:EmiliaRomagna	Italy:EmiliaRomagna	north	IT	Culex_pipiens	mosquito	wye-inverted	n/a	2023-08-11	2023
PP104358.1|Corvus|Italy-Lombardia|2023-08-17	n/a	PP104358.1	European	Southern	CNW	Italy	Italy:Lombardia	Italy:Lombardia	north	IT	Corvus	bird	tetragram	n/a	2023-08-17	2023
PP104359.1|Culex_pipiens|Italy-EmiliaRomagna|2023-08-11	n/a	PP104359.1	European	Southern	CNW	Italy	Italy:EmiliaRomagna	Italy:EmiliaRomagna	north	IT	Culex_pipiens	mosquito	wye-inverted	n/a	2023-08-11	2023
PP104360.1|Culex_pipiens|Italy-EmiliaRomagna|2023-08-11	n/a	PP104360.1	European	Southern	CNW	Italy	Italy:EmiliaRomagna	Italy:EmiliaRomagna	north	IT	Culex_pipiens	mosquito	wye-inverted	n/a	2023-08-11	2023
PP104361.1|Culex_pipiens|Italy-EmiliaRomagna|2023-08-11	n/a	PP104361.1	European	Southern	CNW	Italy	Italy:EmiliaRomagna	Italy:EmiliaRomagna	north	IT	Culex_pipiens	mosquito	wye-inverted	n/a	2023-08-11	2023
PP104362.1|Culex_pipiens|Italy-EmiliaRomagna|2023-08-09	n/a	PP104362.1	European	Southern	CNW	Italy	Italy:EmiliaRomagna	Italy:EmiliaRomagna	north	IT	Culex_pipiens	mosquito	wye-inverted	n/a	2023-08-09	2023
PP104363.1|Culex_pipiens|Italy-EmiliaRomagna|2023-08-04	n/a	PP104363.1	European	Southern	CNW	Italy	Italy:EmiliaRomagna	Italy:EmiliaRomagna	north	IT	Culex_pipiens	mosquito	wye-inverted	n/a	2023-08-04	2023
PP104364.1|Culex_pipiens|Italy-Lombardia|2023-08-04	n/a	PP104364.1	European	Southern	CNW	Italy	Italy:Lombardia	Italy:Lombardia	north	IT	Culex_pipiens	mosquito	wye-inverted	n/a	2023-08-04	2023
PP104365.1|Culex_pipiens|Italy-Lombardia|2023-08-04	n/a	PP104365.1	European	Southern	CNW	Italy	Italy:Lombardia	Italy:Lombardia	north	IT	Culex_pipiens	mosquito	wye-inverted	n/a	2023-08-04	2023
PP104366.1|Culex_pipiens|Italy-EmiliaRomagna|2023-08-09	n/a	PP104366.1	European	Southern	CNW	Italy	Italy:EmiliaRomagna	Italy:EmiliaRomagna	north	IT	Culex_pipiens	mosquito	wye-inverted	n/a	2023-08-09	2023
PP104367.1|Corvus|Italy-Piemonte|2023-08-09	n/a	PP104367.1	European	Southern	CNW	Italy	Italy:Piemonte	Italy:Piemonte	north	IT	Corvus	bird	tetragram	n/a	2023-08-09	2023
PP104368.1|Culex_pipiens|Italy-EmiliaRomagna|2023-08-09	n/a	PP104368.1	European	Southern	CNW	Italy	Italy:EmiliaRomagna	Italy:EmiliaRomagna	north	IT	Culex_pipiens	mosquito	wye-inverted	n/a	2023-08-09	2023
PP104369.1|Culex_pipiens|Italy-Veneto|2023-08-09	n/a	PP104369.1	European	Southern	CNW	Italy	Italy:Veneto	Italy:Veneto	north	IT	Culex_pipiens	mosquito	wye-inverted	n/a	2023-08-09	2023
PP104370.1|Culex_pipiens|Italy-Piemonte|2023-08-09	n/a	PP104370.1	European	Southern	CNW	Italy	Italy:Piemonte	Italy:Piemonte	north	IT	Culex_pipiens	mosquito	wye-inverted	n/a	2023-08-09	2023
PP104371.1|Culex_pipiens|Italy-EmiliaRomagna|2023-08-09	n/a	PP104371.1	European	Southern	CNW	Italy	Italy:EmiliaRomagna	Italy:EmiliaRomagna	north	IT	Culex_pipiens	mosquito	wye-inverted	n/a	2023-08-09	2023
PP104372.1|Corvidae|Italy-Piemonte|2023-08-09	n/a	PP104372.1	European	Southern	CNW	Italy	Italy:Piemonte	Italy:Piemonte	north	IT	Corvidae	bird	tetragram	n/a	2023-08-09	2023
PP104373.1|Culex_pipiens|Italy-Veneto|2023-09-08	n/a	PP104373.1	European	Southern	CNW	Italy	Italy:Veneto	Italy:Veneto	north	IT	Culex_pipiens	mosquito	wye-inverted	n/a	2023-09-08	2023
PP104374.1|Culex_pipiens|Italy-EmiliaRomagna|2023-09-13	n/a	PP104374.1	European	Southern	CNW	Italy	Italy:EmiliaRomagna	Italy:EmiliaRomagna	north	IT	Culex_pipiens	mosquito	wye-inverted	n/a	2023-09-13	2023
PP104375.1|Culex_pipiens|Italy-Veneto|2023-09-08	n/a	PP104375.1	European	Southern	CNW	Italy	Italy:Veneto	Italy:Veneto	north	IT	Culex_pipiens	mosquito	wye-inverted	n/a	2023-09-08	2023
PP104376.1|Culex_pipiens|Italy-EmiliaRomagna|2023-08-28	n/a	PP104376.1	European	Southern	CNW	Italy	Italy:EmiliaRomagna	Italy:EmiliaRomagna	north	IT	Culex_pipiens	mosquito	wye-inverted	n/a	2023-08-28	2023
PP104377.1|Culex_pipiens|Italy-EmiliaRomagna|2023-09-15	n/a	PP104377.1	European	Southern	CNW	Italy	Italy:EmiliaRomagna	Italy:EmiliaRomagna	north	IT	Culex_pipiens	mosquito	wye-inverted	n/a	2023-09-15	2023
PP212878.1|Homo_sapiens|Hungary|2023	n/a	PP212878.1	European	Eastern	CSE	Hungary	Hungary:Balkany	Hungary		HU	Homo_sapiens	human	star	urine	2023	2023
PP212879.1|Homo_sapiens|Hungary|2023	n/a	PP212879.1	European	Eastern	CSE	Hungary	Hungary:Budapest	Hungary		HU	Homo_sapiens	human	star	urine	2023	2023
PP212880.1|Homo_sapiens|Hungary|2023	n/a	PP212880.1	European	Eastern	CSE	Hungary	Hungary:Zakanyszek	Hungary		HU	Homo_sapiens	human	star	urine	2023	2023
PP212881.1|Homo_sapiens|Hungary|2023	n/a	PP212881.1	European	Eastern	CSE	Hungary	Hungary:Szeged	Hungary		HU	Homo_sapiens	human	star	urine	2023	2023
PP212882.1|Homo_sapiens|Hungary|2023	n/a	PP212882.1	European	Eastern	CSE	Hungary	Hungary:Budapest	Hungary		HU	Homo_sapiens	human	star	urine	2023	2023
PP212883.1|Homo_sapiens|Hungary|2023	n/a	PP212883.1	European	Eastern	CSE	Hungary	Hungary:Algyo	Hungary		HU	Homo_sapiens	human	star	urine	2023	2023
PP388974.1|Falco_peregrinus|Italy-Campania|2023-10-11	n/a	PP388974.1	European	Southern	CSE	Italy	Italy:Campania	Italy:Campania	south	IT	Falco_peregrinus	bird	tetragram	spleen: abdominal cavity	2023-10-11	2023
PP482818.1|Culicidae|France|2023-08-03	n/a	PP482818.1	European	Central	CNW	France	France:Nouvelle-Aquitaine	France		FR	Culicidae	mosquito	wye-inverted	n/a	2023-08-03	2023
PP482819.1|Culicidae|France|2023-08-03	n/a	PP482819.1	European	Central	CNW	France	France:Nouvelle-Aquitaine	France		FR	Culicidae	mosquito	wye-inverted	n/a	2023-08-03	2023
PP482823.1|Culicidae|France|2023-07-25	n/a	PP482823.1	European	Central	CNW	France	France:Nouvelle-Aquitaine	France		FR	Culicidae	mosquito	wye-inverted	n/a	2023-07-25	2023
PP524755.1|Culex_pipiens|Romania|2023	n/a	PP524755.1	European	Eastern	CSE	Romania	Romania	Romania		RO	Culex_pipiens	mosquito	wye-inverted	pooled insects	2023	2023
PP524756.1|Culex_pipiens|Romania|2023	n/a	PP524756.1	European	Eastern	CSE	Romania	Romania	Romania		RO	Culex_pipiens	mosquito	wye-inverted	pooled insects	2023	2023
PP622758.1|Culex|Moldova|2018	n/a	PP622758.1	European	Eastern	CSE	Moldova	Moldova	Moldova		MD	Culex	mosquito	wye-inverted	n/a	2018	2018
PQ435199.1|Equus_caballus|Italy-Campania|2024-09	n/a	PQ435199.1	European	Southern	CSE	Italy	Italy:Campania	Italy:Campania	south	IT	Equus_caballus	mammal	square	bone marrow	2024-09-01	2024
PQ435200.1|Homo_sapiens|Italy-Campania|2024-09	n/a	PQ435200.1	European	Southern	CSE	Italy	Italy:Campania	Italy:Campania	south	IT	Homo_sapiens	human	star	urine	2024-09-01	2024
PQ435201.1|Pica_pica|Italy-Campania|2024-09	n/a	PQ435201.1	European	Southern	CSE	Italy	Italy:Campania	Italy:Campania	south	IT	Pica_pica	bird	tetragram	n/a	2024-09-01	2024
PQ435202.1|Eurasian_jackdaw|Italy-Campania|2024-09	n/a	PQ435202.1	European	Southern	CSE	Italy	Italy:Campania	Italy:Campania	south	IT	Eurasian_jackdaw	bird	cross	heart	2024-09-01	2024
PQ435203.1|Homo_sapiens|Italy-Campania|2024-09	n/a	PQ435203.1	European	Southern	CSE	Italy	Italy:Campania	Italy:Campania	south	IT	Homo_sapiens	human	star	cerebrospinal fluid	2024-09-01	2024
PQ435204.1|Homo_sapiens|Italy-Campania|2024-09	n/a	PQ435204.1	European	Southern	CSE	Italy	Italy:Campania	Italy:Campania	south	IT	Homo_sapiens	human	star	urine	2024-09-01	2024
PQ435205.1|Homo_sapiens|Italy-Campania|2024-09	n/a	PQ435205.1	European	Southern	CSE	Italy	Italy:Campania	Italy:Campania	south	IT	Homo_sapiens	human	star	urine	2024-09-01	2024
PQ450190.1|Corvus_cornix|Poland|2024-07-26	n/a	PQ450190.1	European	Eastern	CSE	Poland	Poland	Poland		PL	Corvus_cornix	bird	tetragram	swab	2024-07-26	2024
PQ450191.1|Corvus_cornix|Poland|2024-07-26	n/a	PQ450191.1	European	Eastern	CSE	Poland	Poland	Poland		PL	Corvus_cornix	bird	tetragram	swab	2024-07-26	2024
PQ450192.1|Corvus_cornix|Poland|2024-07-26	n/a	PQ450192.1	European	Eastern	CSE	Poland	Poland	Poland		PL	Corvus_cornix	bird	tetragram	swab	2024-07-26	2024
PQ450193.1|Corvus_cornix|Poland|2024-07-26	n/a	PQ450193.1	European	Eastern	CSE	Poland	Poland	Poland		PL	Corvus_cornix	bird	tetragram	swab	2024-07-26	2024
PQ462527.1|Homo_sapiens|Spain|2024-08-12	n/a	PQ462527.1	European	Western	CNW	Spain	Spain	Spain		ES	Homo_sapiens	human	star	n/a	2024-08-12	2024
PQ483500.1|Homo_sapiens|Netherlands|2024-10-09	n/a	PQ483500.1	European	Central	CNW	Netherlands	Netherlands	Netherlands		NL	Homo_sapiens	human	star	cerebrospinal fluid	2024-10-09	2024
PQ654047.1|Culex_quinquefasciatus|Italy-Campania|2024-11	n/a	PQ654047.1	European	Southern	CSE	Italy	Italy:Campania	Italy:Campania	south	IT	Culex_quinquefasciatus	mosquito	wye-inverted	n/a	2024-11-01	2024
PQ654048.1|Culex_quinquefasciatus|Italy-Campania|2024-11	n/a	PQ654048.1	European	Southern	CSE	Italy	Italy:Campania	Italy:Campania	south	IT	Culex_quinquefasciatus	mosquito	wye-inverted	n/a	2024-11-01	2024
PQ654049.1|Homo_sapiens|Italy-Campania|2024-11	n/a	PQ654049.1	European	Southern	CSE	Italy	Italy:Campania	Italy:Campania	south	IT	Homo_sapiens	human	star	urine	2024-11-01	2024
PQ654050.1|Homo_sapiens|Italy-Campania|2024-11	n/a	PQ654050.1	European	Southern	CSE	Italy	Italy:Campania	Italy:Campania	south	IT	Homo_sapiens	human	star	urine	2024-11-01	2024
PQ660506.1||Portugal|2024-09-10	n/a	PQ660506.1	European	Western	CNW	Portugal	Portugal	Portugal		PT		n/a	cross	n/a	2024-09-10	2024
PQ679039.1|Homo_sapiens|Russia|2021	n/a	PQ679039.1	European	Eastern	CSE	Russia	Russia:Moscow	Russia		RU	Homo_sapiens	human	star	blood	2021	2021
PQ793759.1|Homo_sapiens|Bulgaria|2024-08-15	n/a	PQ793759.1	European	Eastern	CSE	Bulgaria	Bulgaria	Bulgaria		BG	Homo_sapiens	human	star	urine	2024-08-15	2024
PQ793760.1|Homo_sapiens|Bulgaria|2024-08-29	n/a	PQ793760.1	European	Eastern	CSE	Bulgaria	Bulgaria	Bulgaria		BG	Homo_sapiens	human	star	urine	2024-08-29	2024
PQ855756.2|Culex_pipiens|Kosovo|2022	n/a	PQ855756.2	European	Southern	CSE	Kosovo	Kosovo:Prishtina	Kosovo		XK	Culex_pipiens	mosquito	wye-inverted	pooled insects	2022	2022
PQ889005.1||Russia|2024	n/a	PQ889005.1	European	Eastern	CSE	Russia	Russia:Volgograd	Russia		RU		n/a	cross	blood	2024	2024
PQ889006.1||Russia|2024	n/a	PQ889006.1	European	Eastern	CSE	Russia	Russia:Volgograd	Russia		RU		n/a	cross	n/a	2024	2024
PQ889007.1||Russia|2024	n/a	PQ889007.1	European	Eastern	CSE	Russia	Russia:Volgograd	Russia		RU		n/a	cross	n/a	2024	2024
PQ889008.1|Corvus_cornix|Russia|2024	n/a	PQ889008.1	European	Eastern	CSE	Russia	Russia:Volgograd	Russia		RU	Corvus_cornix	bird	tetragram	n/a	2024	2024
PQ889009.1|Locustella_naevia|Russia|2024	n/a	PQ889009.1	European	Eastern	CSE	Russia	Russia:Volgograd	Russia		RU	Locustella_naevia	bird	tetragram	n/a	2024	2024
PQ889010.1|Culex_pipiens|Russia|2024	n/a	PQ889010.1	European	Eastern	CSE	Russia	Russia:Volgograd	Russia		RU	Culex_pipiens	mosquito	wye-inverted	n/a	2024	2024
PQ889011.1||Russia|2024	n/a	PQ889011.1	European	Eastern	CSE	Russia	Russia:Volgograd	Russia		RU		n/a	cross	blood	2024	2024
PQ889012.1||Russia|2024	n/a	PQ889012.1	European	Eastern	CSE	Russia	Russia:Volgograd	Russia		RU		n/a	cross	blood	2024	2024
PQ889013.1|Culex_pipiens|Russia|2024	n/a	PQ889013.1	European	Eastern	CSE	Russia	Russia:Volgograd	Russia		RU	Culex_pipiens	mosquito	wye-inverted	n/a	2024	2024
PQ889014.1||Russia|2024	n/a	PQ889014.1	European	Eastern	CSE	Russia	Russia:Tatarstan	Russia		RU		n/a	cross	blood	2024	2024
PQ889015.1||Russia|2024	n/a	PQ889015.1	European	Eastern	CSE	Russia	Russia:Tatarstan	Russia		RU		n/a	cross	blood	2024	2024
PQ889016.1||Russia|2024	n/a	PQ889016.1	European	Eastern	CSE	Russia	Russia:Tatarstan	Russia		RU		n/a	cross	blood	2024	2024
PQ889017.1||Russia|2024	n/a	PQ889017.1	European	Eastern	CSE	Russia	Russia:Stavropol	Russia		RU		n/a	cross	brain	2024	2024
PQ889018.1||Russia|2024	n/a	PQ889018.1	European	Eastern	CSE	Russia	Russia:Stavropol	Russia		RU		n/a	cross	n/a	2024	2024
PQ889019.1||Russia|2024	n/a	PQ889019.1	European	Eastern	CSE	Russia	Russia:Shchyolkovo	Russia		RU		n/a	cross	blood	2024	2024
PQ889020.1|Rhipicephalus_rossicus|Russia|2024	n/a	PQ889020.1	European	Eastern	CSE	Russia	Russia:Rostov	Russia		RU	Rhipicephalus_rossicus	tick	triangle-left	n/a	2024	2024
PQ889021.1||Russia|2024	n/a	PQ889021.1	European	Eastern	CSE	Russia	Russia:Rostov	Russia		RU		n/a	cross	brain	2024	2024
PQ889022.1||Russia|2024	n/a	PQ889022.1	European	Eastern	CSE	Russia	Russia:Rostov	Russia		RU		n/a	cross	brain	2024	2024
PQ889023.1||Russia|2024	n/a	PQ889023.1	European	Eastern	CSE	Russia	Russia:Oryol	Russia		RU		n/a	cross	blood	2024	2024
PQ889024.1||Russia|2024	n/a	PQ889024.1	European	Eastern	CSE	Russia	Russia:Oryol	Russia		RU		n/a	cross	brain	2024	2024
PQ889025.1||Russia|2024	n/a	PQ889025.1	European	Eastern	CSE	Russia	Russia:Krasnodar	Russia		RU		n/a	cross	brain	2024	2024
PQ889026.1||Russia|2024	n/a	PQ889026.1	European	Eastern	CSE	Russia	Russia:Krasnodar	Russia		RU		n/a	cross	blood	2024	2024
PQ889027.1||Russia|2024	n/a	PQ889027.1	European	Eastern	CSE	Russia	Russia:Krasnodar	Russia		RU		n/a	cross	brain	2024	2024
PQ889028.1||Russia|2024	n/a	PQ889028.1	European	Eastern	CSE	Russia	Russia:Krasnodar	Russia		RU		n/a	cross	blood	2024	2024
PQ889029.1|Culex_pipiens|Russia|2024	n/a	PQ889029.1	European	Eastern	CSE	Russia	Russia:Astrakhan	Russia		RU	Culex_pipiens	mosquito	wye-inverted	n/a	2024	2024
PQ889030.1|Culex_pipiens|Russia|2024	n/a	PQ889030.1	European	Eastern	CSE	Russia	Russia:Astrakhan	Russia		RU	Culex_pipiens	mosquito	wye-inverted	n/a	2024	2024
PQ889031.1|Culex_pipiens|Russia|2024	n/a	PQ889031.1	European	Eastern	CSE	Russia	Russia:Astrakhan	Russia		RU	Culex_pipiens	mosquito	wye-inverted	n/a	2024	2024
PV021455.1|Culex_pipiens|Greece|2023-08-21	n/a	PV021455.1	European	Southern	CSE	Greece	Greece	Greece		GR	Culex_pipiens	mosquito	wye-inverted	n/a	2023-08-21	2023
PV021456.1|Culex_pipiens|Greece|2023-07-24	n/a	PV021456.1	European	Southern	CSE	Greece	Greece	Greece		GR	Culex_pipiens	mosquito	wye-inverted	n/a	2023-07-24	2023
PV021457.1|Culex_pipiens|Greece|2023-07-26	n/a	PV021457.1	European	Southern	CSE	Greece	Greece	Greece		GR	Culex_pipiens	mosquito	wye-inverted	n/a	2023-07-26	2023
PV021458.1|Culex_pipiens|Greece|2023-08-16	n/a	PV021458.1	European	Southern	CSE	Greece	Greece	Greece		GR	Culex_pipiens	mosquito	wye-inverted	n/a	2023-08-16	2023
PV021459.1|Homo_sapiens|Greece|2023-08-14	n/a	PV021459.1	European	Southern	CSE	Greece	Greece	Greece		GR	Homo_sapiens	human	star	n/a	2023-08-14	2023
PV021460.1|Culex_pipiens|Greece|2023-07-26	n/a	PV021460.1	European	Southern	CSE	Greece	Greece	Greece		GR	Culex_pipiens	mosquito	wye-inverted	n/a	2023-07-26	2023
PV021461.1|Culex_pipiens|Greece|2023-07-19	n/a	PV021461.1	European	Southern	CSE	Greece	Greece	Greece		GR	Culex_pipiens	mosquito	wye-inverted	n/a	2023-07-19	2023
PV021462.1|Culex_pipiens|Greece|2023-06-21	n/a	PV021462.1	European	Southern	CSE	Greece	Greece	Greece		GR	Culex_pipiens	mosquito	wye-inverted	n/a	2023-06-21	2023
PV021463.1|Culex_pipiens|Greece|2023-07-31	n/a	PV021463.1	European	Southern	CSE	Greece	Greece	Greece		GR	Culex_pipiens	mosquito	wye-inverted	n/a	2023-07-31	2023
PV021464.1|Homo_sapiens|Greece|2023-08-21	n/a	PV021464.1	European	Southern	CSE	Greece	Greece	Greece		GR	Homo_sapiens	human	star	n/a	2023-08-21	2023
PV021467.1|Culex_pipiens|Greece|2024-07-03	n/a	PV021467.1	European	Southern	CSE	Greece	Greece	Greece		GR	Culex_pipiens	mosquito	wye-inverted	n/a	2024-07-03	2024
PV021468.1|Culex_pipiens|Greece|2024-09-11	n/a	PV021468.1	European	Southern	CSE	Greece	Greece	Greece		GR	Culex_pipiens	mosquito	wye-inverted	n/a	2024-09-11	2024
PV021469.1|Culex_pipiens|Greece|2024-07-01	n/a	PV021469.1	European	Southern	CSE	Greece	Greece	Greece		GR	Culex_pipiens	mosquito	wye-inverted	n/a	2024-07-01	2024
PV021470.1|Homo_sapiens|Greece|2024-07-31	n/a	PV021470.1	European	Southern	CSE	Greece	Greece	Greece		GR	Homo_sapiens	human	star	n/a	2024-07-31	2024
PV021471.1|Homo_sapiens|Greece|2024-08-01	n/a	PV021471.1	European	Southern	CSE	Greece	Greece	Greece		GR	Homo_sapiens	human	star	n/a	2024-08-01	2024
PV021472.1|Culex_pipiens|Greece|2024-09-04	n/a	PV021472.1	European	Southern	CSE	Greece	Greece	Greece		GR	Culex_pipiens	mosquito	wye-inverted	n/a	2024-09-04	2024
PV021473.1|Culex_pipiens|Greece|2024-07-31	n/a	PV021473.1	European	Southern	CSE	Greece	Greece	Greece		GR	Culex_pipiens	mosquito	wye-inverted	n/a	2024-07-31	2024
PV021474.1|Culex_pipiens|Greece|2024-09-02	n/a	PV021474.1	European	Southern	CSE	Greece	Greece	Greece		GR	Culex_pipiens	mosquito	wye-inverted	n/a	2024-09-02	2024
PV021475.1|Homo_sapiens|Greece|2024-08-28	n/a	PV021475.1	European	Southern	CSE	Greece	Greece	Greece		GR	Homo_sapiens	human	star	n/a	2024-08-28	2024
PV021476.1|Culex_pipiens|Greece|2024-08-12	n/a	PV021476.1	European	Southern	CSE	Greece	Greece	Greece		GR	Culex_pipiens	mosquito	wye-inverted	n/a	2024-08-12	2024
PV021477.1|Culex_pipiens|Greece|2024-09-04	n/a	PV021477.1	European	Southern	CSE	Greece	Greece	Greece		GR	Culex_pipiens	mosquito	wye-inverted	n/a	2024-09-04	2024
PV021478.1|Culex_pipiens|Greece|2024-07-24	n/a	PV021478.1	European	Southern	CSE	Greece	Greece	Greece		GR	Culex_pipiens	mosquito	wye-inverted	n/a	2024-07-24	2024
PV021479.1|Homo_sapiens|Greece|2022-09-16	n/a	PV021479.1	European	Southern	CSE	Greece	Greece	Greece		GR	Homo_sapiens	human	star	n/a	2022-09-16	2022
PV596716.1|Homo_sapiens|Hungary|2024-07-22	n/a	PV596716.1	European	Eastern	CSE	Hungary	Hungary:Hajdunanas	Hungary		HU	Homo_sapiens	human	star	cerebrospinal fluid	2024-07-22	2024
PV596717.1|Homo_sapiens|Hungary|2024-07-24	n/a	PV596717.1	European	Eastern	CSE	Hungary	Hungary:Hajdunanas	Hungary		HU	Homo_sapiens	human	star	blood	2024-07-24	2024
PV596718.1|Homo_sapiens|Hungary|2024-07-24	n/a	PV596718.1	European	Eastern	CSE	Hungary	Hungary:Hajdunanas	Hungary		HU	Homo_sapiens	human	star	urine	2024-07-24	2024
PV596719.1|Homo_sapiens|Hungary|2024-07-27	n/a	PV596719.1	European	Eastern	CSE	Hungary	Hungary:Szeged	Hungary		HU	Homo_sapiens	human	star	blood	2024-07-27	2024
PV596720.1|Homo_sapiens|Hungary|2024-07-28	n/a	PV596720.1	European	Eastern	CSE	Hungary	Hungary:Szeged	Hungary		HU	Homo_sapiens	human	star	urine	2024-07-28	2024
PV596721.1|Homo_sapiens|Hungary|2024-08-02	n/a	PV596721.1	European	Eastern	CSE	Hungary	Hungary:Budapest	Hungary		HU	Homo_sapiens	human	star	urine	2024-08-02	2024
PV596722.1|Homo_sapiens|Hungary|2024-08-09	n/a	PV596722.1	European	Eastern	CSE	Hungary	Hungary:Egyek	Hungary		HU	Homo_sapiens	human	star	urine	2024-08-09	2024
PV596723.1|Homo_sapiens|Hungary|2024-08-12	n/a	PV596723.1	European	Eastern	CSE	Hungary	Hungary:Egyek	Hungary		HU	Homo_sapiens	human	star	blood	2024-08-12	2024
PV596725.1|Homo_sapiens|Hungary|2024-08-14	n/a	PV596725.1	European	Eastern	CSE	Hungary	Hungary:Budapest	Hungary		HU	Homo_sapiens	human	star	blood	2024-08-14	2024
PV596726.1|Homo_sapiens|Hungary|2024-08-16	n/a	PV596726.1	European	Eastern	CSE	Hungary	Hungary:Budapest	Hungary		HU	Homo_sapiens	human	star	urine	2024-08-16	2024
PV596727.1|Homo_sapiens|Hungary|2024-08-24	n/a	PV596727.1	European	Eastern	CSE	Hungary	Hungary:Budapest	Hungary		HU	Homo_sapiens	human	star	urine	2024-08-24	2024
PV596728.1|Homo_sapiens|Hungary|2024-08-26	n/a	PV596728.1	European	Eastern	CSE	Hungary	Hungary:Doc	Hungary		HU	Homo_sapiens	human	star	blood	2024-08-26	2024
PV596729.1|Homo_sapiens|Hungary|2024-08-29	n/a	PV596729.1	European	Eastern	CSE	Hungary	Hungary:Doc	Hungary		HU	Homo_sapiens	human	star	urine	2024-08-29	2024
PV596730.1|Homo_sapiens|Hungary|2024-08-30	n/a	PV596730.1	European	Eastern	CSE	Hungary	Hungary:Kecskemet	Hungary		HU	Homo_sapiens	human	star	urine	2024-08-30	2024
PV596732.1|Homo_sapiens|Hungary|2024-08-29	n/a	PV596732.1	European	Eastern	CSE	Hungary	Hungary:Nyarlorinc	Hungary		HU	Homo_sapiens	human	star	urine	2024-08-29	2024
PV596734.1|Homo_sapiens|Hungary|2024-08-29	n/a	PV596734.1	European	Eastern	CSE	Hungary	Hungary:Rakoczifalva	Hungary		HU	Homo_sapiens	human	star	urine	2024-08-29	2024
PV596735.1|Homo_sapiens|Hungary|2024-09-09	n/a	PV596735.1	European	Eastern	CSE	Hungary	Hungary:Pilis	Hungary		HU	Homo_sapiens	human	star	cerebrospinal fluid	2024-09-09	2024
PV596736.1|Homo_sapiens|Hungary|2024-09-09	n/a	PV596736.1	European	Eastern	CSE	Hungary	Hungary:Pilis	Hungary		HU	Homo_sapiens	human	star	urine	2024-09-09	2024
PV596737.1|Homo_sapiens|Hungary|2024-09-05	n/a	PV596737.1	European	Eastern	CSE	Hungary	Hungary:Vertesacsa	Hungary		HU	Homo_sapiens	human	star	urine	2024-09-05	2024
PV596738.1|Homo_sapiens|Hungary|2024-09-10	n/a	PV596738.1	European	Eastern	CSE	Hungary	Hungary:Esztergom	Hungary		HU	Homo_sapiens	human	star	urine	2024-09-10	2024
PV596739.1|Homo_sapiens|Hungary|2024-09-10	n/a	PV596739.1	European	Eastern	CSE	Hungary	Hungary:Balaton	Hungary		HU	Homo_sapiens	human	star	blood	2024-09-10	2024
PV596740.1|Homo_sapiens|Hungary|2024-09-10	n/a	PV596740.1	European	Eastern	CSE	Hungary	Hungary:Balaton	Hungary		HU	Homo_sapiens	human	star	urine	2024-09-10	2024
PV596741.1|Homo_sapiens|Hungary|2024-09-16	n/a	PV596741.1	European	Eastern	CSE	Hungary	Hungary:Mezotur	Hungary		HU	Homo_sapiens	human	star	blood	2024-09-16	2024
PV596742.1|Homo_sapiens|Hungary|2024-09-16	n/a	PV596742.1	European	Eastern	CSE	Hungary	Hungary:Mezotur	Hungary		HU	Homo_sapiens	human	star	cerebrospinal fluid	2024-09-16	2024
PV596743.1|Homo_sapiens|Hungary|2024-09-16	n/a	PV596743.1	European	Eastern	CSE	Hungary	Hungary:Mezotur	Hungary		HU	Homo_sapiens	human	star	urine	2024-09-16	2024
PV596744.1|Homo_sapiens|Hungary|2024-09-16	n/a	PV596744.1	European	Eastern	CSE	Hungary	Hungary:Mezotur	Hungary		HU	Homo_sapiens	human	star	blood	2024-09-16	2024
PV596745.1|Homo_sapiens|Hungary|2024-09-13	n/a	PV596745.1	European	Eastern	CSE	Hungary	Hungary:Szekesfehervar	Hungary		HU	Homo_sapiens	human	star	urine	2024-09-13	2024
PV596746.1|Homo_sapiens|Hungary|2024-09-16	n/a	PV596746.1	European	Eastern	CSE	Hungary	Hungary:Hajduboszormeny	Hungary		HU	Homo_sapiens	human	star	blood	2024-09-16	2024
PV596747.1|Homo_sapiens|Hungary|2024-09-16	n/a	PV596747.1	European	Eastern	CSE	Hungary	Hungary:Hajduboszormeny	Hungary		HU	Homo_sapiens	human	star	urine	2024-09-16	2024
PV596749.1|Homo_sapiens|Hungary|2024-09-28	n/a	PV596749.1	European	Eastern	CSE	Hungary	Hungary:Tapiosag	Hungary		HU	Homo_sapiens	human	star	cerebrospinal fluid	2024-09-28	2024
PV596750.1|Homo_sapiens|Hungary|2024-09-28	n/a	PV596750.1	European	Eastern	CSE	Hungary	Hungary:Tapiosag	Hungary		HU	Homo_sapiens	human	star	urine	2024-09-28	2024
PV596751.1|Homo_sapiens|Hungary|2024-07-31	n/a	PV596751.1	European	Eastern	CSE	Hungary	Hungary:Szeged	Hungary		HU	Homo_sapiens	human	star	urine	2024-07-31	2024
PV596752.1|Culex|Hungary|2024-09-02	n/a	PV596752.1	European	Eastern	CSE	Hungary	Hungary:Budapest	Hungary		HU	Culex	mosquito	wye-inverted	pooled insects	2024-09-02	2024
PV596754.1|Homo_sapiens|Hungary|2023-07-19	n/a	PV596754.1	European	Eastern	CSE	Hungary	Hungary:Hajdudorog	Hungary		HU	Homo_sapiens	human	star	urine	2023-07-19	2023
PV596755.1|Homo_sapiens|Hungary|2022-09-07	n/a	PV596755.1	European	Eastern	CSE	Hungary	Hungary:Szeged	Hungary		HU	Homo_sapiens	human	star	urine	2022-09-07	2022
PV596757.1|Homo_sapiens|Hungary|2023-08-17	n/a	PV596757.1	European	Eastern	CSE	Hungary	Hungary:Budapest	Hungary		HU	Homo_sapiens	human	star	blood	2023-08-17	2023
PV596761.1|Homo_sapiens|Hungary|2023-10-05	n/a	PV596761.1	European	Eastern	CSE	Hungary	Hungary:Mezobereny	Hungary		HU	Homo_sapiens	human	star	urine	2023-10-05	2023
PV596762.1|Homo_sapiens|Hungary|2023-11-09	n/a	PV596762.1	European	Eastern	CSE	Hungary	Hungary:Algyo	Hungary		HU	Homo_sapiens	human	star	urine	2023-11-09	2023
PV605546.1|Homo_sapiens|Hungary|2024-08-07	n/a	PV605546.1	European	Eastern	CSE	Hungary	Hungary:Nyiradony	Hungary		HU	Homo_sapiens	human	star	urine	2024-08-07	2024
PV637092.1|Homo_sapiens|Hungary|2024-08-29	n/a	PV637092.1	European	Eastern	CSE	Hungary	Hungary:Doc	Hungary		HU	Homo_sapiens	human	star	urine	2024-08-29	2024
PV637093.1|Homo_sapiens|Hungary|2024-09-10	n/a	PV637093.1	European	Eastern	CSE	Hungary	Hungary:Gyor	Hungary		HU	Homo_sapiens	human	star	urine	2024-09-10	2024
PX124569.1|Corvus_cornix|Italy-Campania|2025-08	n/a	PX124569.1	European	Southern	CSE	Italy	Italy:Campania	Italy:Campania		IT	Corvus_cornix	bird	tetragram	spleen	2025-08-01	2025
WNV_01-2025_SCDC|Homo_sapiens|Italy-Calabria-Cosenza|2023-09	#d95f02	WNV_01-2025_SCDC	European	Southern	CSE	Italy	Italy:Calabria:Cosenza	Italy:Calabria:Cosenza	south	IT	Homo_sapiens	human	star	blood	2023-09-01	2023
WNV_02-2025_SCDC|Homo_sapiens|Italy-Calabria-Cosenza|2024-09-11	#d95f02	WNV_02-2025_SCDC	European	Southern	CSE	Italy	Italy:Calabria:Cosenza	Italy:Calabria:Cosenza	south	IT	Homo_sapiens	human	star	blood	2024-09-11	2024
WNV_03-2025_SCDC|Homo_sapiens|Italy-Calabria-Cosenza|2024-08-07	#d95f02	WNV_03-2025_SCDC	European	Southern	CSE	Italy	Italy:Calabria:Cosenza	Italy:Calabria:Cosenza	south	IT	Homo_sapiens	human	star	blood	2024-08-07	2024
